# Supplementary material for: (2-Hy­droxy­acetato-κO 1)bis­(1,10-phenan­throline-κ2 N,N′)copper(II) nitrate
Source: Acta Crystallogr Sect E Struct Rep Online. 2011 Apr 13;67(Pt 5):m592. doi: 10.1107/S1600536811013110 (PMC3089357; doi:10.1107/S1600536811013110)
Supplement: Supplementary file 1 [file e-67-0m592-sup1.cif]

##############################################################################
#                                                                            #
# This CIF contains the data in a paper accepted for publication in          #
# Acta Crystallographica Section E. It conforms to the requirements of       #
# Notes for Authors for Acta Crystallographica Section E, and has been       #
# peer reviewed under the auspices of the IUCr Commission on Journals.       #
#                                                                            #
# Full details of the Crystallographic Information File format               #
# are given in the paper "The Crystallographic Information File (CIF):       #
# a New Standard Archive File for Crystallography" by S. R. Hall, F. H.      #
# Allen and I. D. Brown [Acta Cryst. (1991), A47, 655-685].                  #
#                                                                            #
# The current version of the core CIF dictionary is obtainable from          #
# ftp://ftp.iucr.org/pub/cif_core.dic.                                       #
#                                                                            #
# Software is freely available for graphical display of the structure(s)     #
# in this CIF. For information consult the CIF software page                 #
# http://www.iucr.org/resources/cif/software.                                #
#                                                                            #
# This file may be used for bona fide research purposes within the           #
# scientific community so long as proper attribution is given to the journal # 
# article from which it was obtained.                                        #
#                                                                            #
##############################################################################
data_global
_audit_creation_method     'SHELXL97'
_journal_date_recd_electronic     2011-03-13
_journal_date_accepted     2011-04-07
_journal_name_full     'Acta Crystallographica, Section E'
_journal_year     2011
_journal_volume     67
_journal_issue      5
_journal_page_first     m592
_journal_page_last     m592
_journal_paper_category     QM
_journal_coeditor_code     XU5175
_publ_contact_author_name     'Yajie Kong'
_publ_contact_author_address
;
Department of Chemistry and Chemical Engineering
Jining University
Qufu 273155, Shandong
People's Republic of China
;
_publ_contact_author_email     'kongyaj@jnxy.edu.cn'
_publ_contact_author_phone     '0086-0537-3196089'
_publ_section_title
;\
(2-Hydroxyacetato-\k<i>O</i>^1^)bis(1,10-phenanthroline-\
\k^2^<i>N</i>,<i>N</i>')copper(II) nitrate
;
loop_
    _publ_author_name
    _publ_author_address
    'Kong, Ya-Jie'
;
Department of Chemistry and Chemical Engineering
Jining University
Qufu 273155, Shandong
People's Republic of China
;
    'Yuan, Zhuang-Dong'
;
Department of Chemistry and Chemical Engineering
Jining University
Qufu 273155, Shandong
People's Republic of China
;
data_I
_audit_creation_method     SHELXL-97
_chemical_name_systematic
;
(2-Hydroxyacetato-\k<i>O</i>^1^)bis(1,10-phenanthroline-
\k^2^<i>N</i>,<i>N</i>')copper(II) nitrate
;
_chemical_formula_moiety     'C26 H19 Cu N4 O3 +, N O3 -'
_chemical_formula_sum     'C26 H19 Cu N5 O6'
_chemical_formula_iupac     '[Cu (C2 H3 O3) (C12 H8 N2)2] N O3'
_chemical_formula_weight     561.00
_chemical_melting_point     ?
_symmetry_cell_setting     monoclinic
_symmetry_space_group_name_H-M     'C 2/c'
_symmetry_space_group_name_Hall     '-C 2yc'
loop_
    _symmetry_equiv_pos_as_xyz
    'x, y, z'
    '-x, y, -z+1/2'
    'x+1/2, y+1/2, z'
    '-x+1/2, y+1/2, -z+1/2'
    '-x, -y, -z'
    'x, -y, z-1/2'
    '-x+1/2, -y+1/2, -z'
    'x+1/2, -y+1/2, z-1/2'
_cell_length_a     21.718(4)
_cell_length_b     14.347(3)
_cell_length_c     16.311(3)
_cell_angle_alpha     90.00
_cell_angle_beta     117.045(3)
_cell_angle_gamma     90.00
_cell_volume     4526.5(16)
_cell_formula_units_Z     8
_cell_measurement_reflns_used     5502
_cell_measurement_theta_min     2.54
_cell_measurement_theta_max     28.21
_cell_measurement_temperature     293(2)
_exptl_crystal_description     block
_exptl_crystal_colour     blue
_exptl_crystal_size_max     0.50
_exptl_crystal_size_mid     0.40
_exptl_crystal_size_min     0.40
_exptl_crystal_density_diffrn     1.646
_exptl_crystal_density_meas     ?
_exptl_crystal_density_method     'not measured'
_exptl_crystal_F_000     2296
_exptl_absorpt_coefficient_mu     1.022
_exptl_absorpt_correction_type     multi-scan
_exptl_absorpt_process_details     '(SADABS; Sheldrick, 2004)'
_exptl_absorpt_correction_T_min     0.599
_exptl_absorpt_correction_T_max     0.664
_exptl_special_details     ?
_diffrn_ambient_temperature     293(2)
_diffrn_radiation_type     MoK\a
_diffrn_radiation_wavelength     0.71073
_diffrn_radiation_source     'fine-focus sealed tube'
_diffrn_radiation_monochromator     graphite
_diffrn_measurement_device_type     'Bruker SMART 1000'
_diffrn_measurement_method     '\w-scan'
_diffrn_detector_area_resol_mean     ?
_diffrn_reflns_number     17009
_diffrn_reflns_av_R_equivalents     0.0236
_diffrn_reflns_av_sigmaI/netI     0.0208
_diffrn_reflns_theta_min     1.77
_diffrn_reflns_theta_max     26.00
_diffrn_reflns_theta_full     26.00
_diffrn_measured_fraction_theta_max     0.996
_diffrn_measured_fraction_theta_full     0.996
_diffrn_reflns_limit_h_min     -26
_diffrn_reflns_limit_h_max     26
_diffrn_reflns_limit_k_min     -17
_diffrn_reflns_limit_k_max     17
_diffrn_reflns_limit_l_min     -20
_diffrn_reflns_limit_l_max     20
_diffrn_standards_number     0
_diffrn_standards_interval_count     ?
_diffrn_standards_interval_time     ?
_diffrn_standards_decay_%     ?
_refine_special_details
;
Refinement of <i>F</i>^2^ against ALL reflections. The weighted <i>R</i>-factor
<i>wR</i> and goodness of fit <i>S</i> are based on <i>F</i>^2^, conventional
<i>R</i>-factors <i>R</i> are based on <i>F</i>, with <i>F</i> set to zero for
negative <i>F</i>^2^. The threshold expression of <i>F</i>^2^ >
\s(<i>F</i>^2^) is used only for calculating <i>R</i>-factors(gt) <i>etc</i>.
and is not relevant to the choice of reflections for refinement.
<i>R</i>-factors based on <i>F</i>^2^ are statistically about twice as large
as those based on <i>F</i>, and <i>R</i>- factors based on ALL data will be
even larger.
;
_reflns_number_total     4425
_reflns_number_gt     4047
_reflns_threshold_expression     >2sigma(I)
_refine_ls_structure_factor_coef     Fsqd
_refine_ls_matrix_type     full
_refine_ls_R_factor_all     0.0354
_refine_ls_R_factor_gt     0.0329
_refine_ls_wR_factor_gt     0.0992
_refine_ls_wR_factor_ref     0.1012
_refine_ls_goodness_of_fit_ref     1.055
_refine_ls_restrained_S_all     1.055
_refine_ls_number_reflns     4425
_refine_ls_number_parameters     343
_refine_ls_number_restraints     0
_refine_ls_hydrogen_treatment     constr
_refine_ls_weighting_scheme     calc
_refine_ls_weighting_details
         'calc w=1/[\s^2^(Fo^2^)+(0.0711P)^2^+1.7595P] where P=(Fo^2^+2Fc^2^)/3'
_atom_sites_solution_hydrogens     geom
_atom_sites_solution_primary     direct
_atom_sites_solution_secondary     difmap
_refine_ls_shift/su_max     0.002
_refine_ls_shift/su_mean     0.000
_refine_diff_density_max     0.527
_refine_diff_density_min     -0.227
_refine_ls_extinction_method     none
_refine_ls_extinction_coef     ?
loop_
    _atom_type_symbol
    _atom_type_description
    _atom_type_scat_dispersion_real
    _atom_type_scat_dispersion_imag
    _atom_type_scat_source
    'C' 'C' 0.0033 0.0016
                         'International Tables Vol C Tables 4.2.6.8 and 6.1.1.4'
    'H' 'H' 0.0000 0.0000
                         'International Tables Vol C Tables 4.2.6.8 and 6.1.1.4'
    'N' 'N' 0.0061 0.0033
                         'International Tables Vol C Tables 4.2.6.8 and 6.1.1.4'
    'O' 'O' 0.0106 0.0060
                         'International Tables Vol C Tables 4.2.6.8 and 6.1.1.4'
    'Cu' 'Cu' 0.3201 1.2651
                         'International Tables Vol C Tables 4.2.6.8 and 6.1.1.4'
_computing_data_collection     'SMART (Bruker, 2001)'
_computing_cell_refinement     'SAINT (Bruker, 2001)'
_computing_data_reduction     'SAINT (Bruker, 2001)'
_computing_structure_solution     'SHELXTL (Sheldrick, 2008)'
_computing_structure_refinement     'SHELXTL (Sheldrick, 2008)'
_computing_molecular_graphics     'SHELXTL (Sheldrick, 2008)'
_computing_publication_material     'SHELXTL (Sheldrick, 2008)'
loop_
    _atom_site_type_symbol
    _atom_site_label
    _atom_site_fract_x
    _atom_site_fract_y
    _atom_site_fract_z
    _atom_site_U_iso_or_equiv
    _atom_site_adp_type
    _atom_site_calc_flag
    _atom_site_refinement_flags
    _atom_site_occupancy
    _atom_site_symmetry_multiplicity
    _atom_site_disorder_assembly
    _atom_site_disorder_group
    Cu Cu1 0.352559(11) 0.810948(15) 0.864386(15) 0.03488(11) Uani d . 1 1 . .
    C C2 0.51483(12) 0.63868(16) 0.86753(16) 0.0520(5) Uani d . 1 1 . .
    H H2A 0.5233 0.5752 0.8673 0.062 Uiso calc R 1 1 . .
    C C12 0.51725(10) 0.98715(15) 0.87161(13) 0.0431(4) Uani d . 1 1 . .
    C C23 0.33565(9) 0.80523(11) 1.02687(13) 0.0328(4) Uani d . 1 1 . .
    C C11 0.47143(9) 0.91941(13) 0.87363(12) 0.0352(4) Uani d . 1 1 . .
    C C24 0.34342(10) 0.78875(14) 1.11575(13) 0.0374(4) Uani d . 1 1 . .
    C C13 0.23293(10) 0.93864(14) 0.82592(14) 0.0442(4) Uani d . 1 1 . .
    H H13A 0.2283 0.9456 0.7667 0.053 Uiso calc R 1 1 . .
    C C25 0.27347(10) 0.74094(14) 0.69714(13) 0.0403(4) Uani d . 1 1 . .
    C C9 0.48683(10) 0.82262(13) 0.87109(12) 0.0356(4) Uani d . 1 1 . .
    C C21 0.28533(9) 0.86956(12) 0.96824(12) 0.0338(4) Uani d . 1 1 . .
    C C17 0.30025(11) 0.83895(17) 1.14532(14) 0.0458(5) Uani d . 1 1 . .
    H H17A 0.3049 0.8286 1.2041 0.055 Uiso calc R 1 1 . .
    C C14 0.19071(11) 0.99126(15) 0.85214(16) 0.0508(5) Uani d . 1 1 . .
    H H14A 0.1590 1.0331 0.8110 0.061 Uiso calc R 1 1 . .
    C C22 0.24435(9) 0.91847(13) 0.99943(14) 0.0396(4) Uani d . 1 1 . .
    C C20 0.42130(10) 0.70152(13) 1.04555(14) 0.0406(4) Uani d . 1 1 . .
    H H20A 0.4485 0.6717 1.0229 0.049 Uiso calc R 1 1 . .
    C C19 0.43112(11) 0.67978(14) 1.13422(15) 0.0454(5) Uani d . 1 1 . .
    H H19A 0.4638 0.6354 1.1690 0.055 Uiso calc R 1 1 . .
    C C1 0.45271(12) 0.66987(14) 0.86349(15) 0.0444(5) Uani d . 1 1 . .
    H H1A 0.4197 0.6262 0.8589 0.053 Uiso calc R 1 1 . .
    C C8 0.39708(12) 1.02971(15) 0.87769(16) 0.0486(5) Uani d . 1 1 . .
    H H8A 0.3566 1.0450 0.8807 0.058 Uiso calc R 1 1 . .
    C C18 0.39312(11) 0.72315(15) 1.16947(13) 0.0442(4) Uani d . 1 1 . .
    H H18A 0.4000 0.7095 1.2288 0.053 Uiso calc R 1 1 . .
    C C10 0.54928(11) 0.79679(15) 0.87236(14) 0.0428(4) Uani d . 1 1 . .
    C C6 0.49801(12) 1.07989(15) 0.87063(15) 0.0524(5) Uani d . 1 1 . .
    H H6B 0.5262 1.1272 0.8676 0.063 Uiso calc R 1 1 . .
    C C16 0.25344(10) 0.90029(15) 1.09058(14) 0.0464(5) Uani d . 1 1 . .
    H H16A 0.2262 0.9318 1.1120 0.056 Uiso calc R 1 1 . .
    C C15 0.19623(11) 0.98105(14) 0.93763(16) 0.0478(5) Uani d . 1 1 . .
    H H15A 0.1680 1.0156 0.9553 0.057 Uiso calc R 1 1 . .
    C C26 0.22641(12) 0.73763(16) 0.59474(14) 0.0500(5) Uani d . 1 1 . .
    H H26A 0.2470 0.6967 0.5666 0.060 Uiso calc R 1 1 . .
    H H26B 0.1828 0.7101 0.5848 0.060 Uiso calc R 1 1 . .
    C C4 0.59588(11) 0.86792(17) 0.87278(15) 0.0525(5) Uani d . 1 1 . .
    H H4A 0.6378 0.8512 0.8744 0.063 Uiso calc R 1 1 . .
    C C5 0.57971(11) 0.95780(17) 0.87093(16) 0.0541(5) Uani d . 1 1 . .
    H H5A 0.6100 1.0026 0.8691 0.065 Uiso calc R 1 1 . .
    C C7 0.43853(12) 1.10155(15) 0.87403(16) 0.0548(5) Uani d . 1 1 . .
    H H7A 0.4257 1.1634 0.8739 0.066 Uiso calc R 1 1 . .
    C C3 0.56297(12) 0.70205(16) 0.87188(17) 0.0512(5) Uani d . 1 1 . .
    H H3A 0.6046 0.6822 0.8745 0.061 Uiso calc R 1 1 . .
    O O4 0.30007(8) 0.81909(10) 0.73072(10) 0.0469(4) Uani d . 1 1 . .
    O O5 0.28331(10) 0.66929(11) 0.74203(12) 0.0583(4) Uani d . 1 1 . .
    O O6 0.21298(10) 0.82300(12) 0.54982(11) 0.0608(4) Uani d . 1 1 . .
    H H6A 0.1892 0.8549 0.5662 0.091 Uiso calc R 1 1 . .
    O O1 0.12811(12) 0.95952(15) 0.59033(16) 0.0832(6) Uani d . 1 1 . .
    O O3 0.10001(14) 0.82669(13) 0.61923(19) 0.0869(7) Uani d . 1 1 . .
    O O2 0.05765(12) 0.94510(15) 0.6477(2) 0.0971(8) Uani d . 1 1 . .
    N N4 0.37498(8) 0.76262(10) 0.99287(10) 0.0341(3) Uani d . 1 1 . .
    N N1 0.43912(8) 0.75916(11) 0.86593(10) 0.0372(3) Uani d . 1 1 . .
    N N2 0.41221(8) 0.94125(11) 0.87707(11) 0.0391(3) Uani d . 1 1 . .
    N N3 0.27921(8) 0.87939(11) 0.88243(10) 0.0366(3) Uani d . 1 1 . .
    N N5 0.09405(10) 0.91099(13) 0.61673(14) 0.0516(4) Uani d . 1 1 . .
loop_
    _atom_site_aniso_label
    _atom_site_aniso_U_11
    _atom_site_aniso_U_22
    _atom_site_aniso_U_33
    _atom_site_aniso_U_12
    _atom_site_aniso_U_13
    _atom_site_aniso_U_23
    Cu1 0.03761(16) 0.03582(16) 0.03405(16) 0.00062(8) 0.01877(12) 0.00072(8)
    C2 0.0573(12) 0.0443(11) 0.0552(13) 0.0108(10) 0.0263(10) -0.0026(9)
    C12 0.0409(10) 0.0465(11) 0.0359(10) -0.0102(8) 0.0122(8) -0.0016(8)
    C23 0.0316(8) 0.0329(9) 0.0347(9) -0.0083(6) 0.0159(7) -0.0041(6)
    C11 0.0379(9) 0.0373(9) 0.0278(8) -0.0050(7) 0.0127(7) -0.0013(7)
    C24 0.0376(9) 0.0391(9) 0.0365(9) -0.0110(8) 0.0178(8) -0.0041(7)
    C13 0.0436(10) 0.0413(10) 0.0450(10) 0.0025(8) 0.0178(9) 0.0084(8)
    C25 0.0436(10) 0.0472(11) 0.0406(10) 0.0035(8) 0.0284(8) 0.0006(8)
    C9 0.0373(9) 0.0403(10) 0.0286(9) -0.0014(7) 0.0145(7) -0.0008(7)
    C21 0.0317(8) 0.0327(9) 0.0373(9) -0.0066(7) 0.0158(7) -0.0043(7)
    C17 0.0458(11) 0.0577(12) 0.0412(11) -0.0122(10) 0.0263(9) -0.0100(9)
    C14 0.0448(11) 0.0360(10) 0.0650(14) 0.0057(8) 0.0191(10) 0.0062(9)
    C22 0.0349(9) 0.0360(9) 0.0489(10) -0.0049(7) 0.0199(8) -0.0097(8)
    C20 0.0391(10) 0.0395(10) 0.0410(10) 0.0030(8) 0.0165(8) 0.0013(8)
    C19 0.0464(11) 0.0420(11) 0.0402(11) 0.0017(8) 0.0129(9) 0.0069(8)
    C1 0.0518(12) 0.0350(10) 0.0487(12) 0.0000(8) 0.0247(10) -0.0013(8)
    C8 0.0491(11) 0.0383(11) 0.0569(12) 0.0001(9) 0.0228(10) -0.0034(9)
    C18 0.0478(11) 0.0484(11) 0.0338(9) -0.0102(9) 0.0162(8) 0.0029(8)
    C10 0.0390(10) 0.0529(11) 0.0356(10) 0.0004(8) 0.0162(8) -0.0034(8)
    C6 0.0542(12) 0.0420(11) 0.0502(12) -0.0171(9) 0.0145(10) -0.0017(9)
    C16 0.0432(10) 0.0530(12) 0.0498(11) -0.0073(9) 0.0271(9) -0.0155(9)
    C15 0.0431(10) 0.0380(10) 0.0617(13) 0.0004(8) 0.0234(10) -0.0086(9)
    C26 0.0539(12) 0.0556(13) 0.0425(11) -0.0028(10) 0.0237(9) -0.0058(9)
    C4 0.0373(10) 0.0688(15) 0.0522(12) -0.0069(10) 0.0210(9) -0.0061(10)
    C5 0.0443(11) 0.0633(14) 0.0541(13) -0.0191(10) 0.0218(10) -0.0041(10)
    C7 0.0629(13) 0.0337(10) 0.0582(13) -0.0044(9) 0.0190(11) -0.0027(9)
    C3 0.0441(11) 0.0582(13) 0.0515(13) 0.0086(9) 0.0218(10) -0.0042(10)
    O4 0.0547(9) 0.0491(9) 0.0351(7) -0.0018(6) 0.0188(7) -0.0006(6)
    O5 0.0761(11) 0.0511(9) 0.0560(10) 0.0039(8) 0.0374(9) 0.0108(7)
    O6 0.0698(11) 0.0724(11) 0.0412(8) 0.0117(8) 0.0261(8) 0.0105(7)
    O1 0.0908(14) 0.0763(13) 0.0973(15) -0.0311(11) 0.0556(13) 0.0017(11)
    O3 0.127(2) 0.0480(11) 0.1166(19) 0.0048(11) 0.0819(17) 0.0051(10)
    O2 0.0933(15) 0.0659(13) 0.164(3) 0.0014(11) 0.0865(18) -0.0056(13)
    N4 0.0343(7) 0.0347(8) 0.0336(7) -0.0011(6) 0.0156(6) -0.0004(6)
    N1 0.0416(8) 0.0360(8) 0.0384(8) -0.0003(6) 0.0222(7) -0.0027(6)
    N2 0.0425(8) 0.0340(8) 0.0408(8) -0.0026(6) 0.0189(7) -0.0018(6)
    N3 0.0356(7) 0.0359(8) 0.0383(8) -0.0005(6) 0.0168(6) 0.0021(6)
    N5 0.0493(10) 0.0467(10) 0.0585(11) -0.0076(8) 0.0243(9) -0.0015(8)
_geom_special_details
;
All e.s.d.'s (except the e.s.d. in the dihedral angle between two l.s. planes)
are estimated using the full covariance matrix. The cell e.s.d.'s are taken
into account individually in the estimation of e.s.d.'s in distances, angles
and torsion angles; correlations between e.s.d.'s in cell parameters are only
used when they are defined by crystal symmetry. An approximate (isotropic)
treatment of cell e.s.d.'s is used for estimating e.s.d.'s involving l.s.
planes.
;
loop_
    _geom_bond_atom_site_label_1
    _geom_bond_atom_site_label_2
    _geom_bond_site_symmetry_2
    _geom_bond_distance
    _geom_bond_publ_flag
    Cu1 O4 . 1.9511(15) y
    Cu1 N1 . 2.0109(16) y
    Cu1 N2 . 2.2298(16) y
    Cu1 N3 . 2.0037(16) y
    Cu1 N4 . 2.0449(15) y
    C2 C3 . 1.363(4) ?
    C2 C1 . 1.394(3) ?
    C2 H2A . 0.9300 ?
    C12 C6 . 1.393(3) ?
    C12 C11 . 1.402(3) ?
    C12 C5 . 1.425(3) ?
    C23 N4 . 1.357(2) ?
    C23 C24 . 1.401(3) ?
    C23 C21 . 1.418(3) ?
    C11 N2 . 1.350(2) ?
    C11 C9 . 1.433(3) ?
    C24 C18 . 1.400(3) ?
    C24 C17 . 1.429(3) ?
    C13 N3 . 1.319(3) ?
    C13 C14 . 1.397(3) ?
    C13 H13A . 0.9300 ?
    C25 O5 . 1.223(3) ?
    C25 O4 . 1.266(2) ?
    C25 C26 . 1.511(3) ?
    C9 N1 . 1.353(2) ?
    C9 C10 . 1.397(3) ?
    C21 N3 . 1.352(2) ?
    C21 C22 . 1.398(2) ?
    C17 C16 . 1.334(3) ?
    C17 H17A . 0.9300 ?
    C14 C15 . 1.352(3) ?
    C14 H14A . 0.9300 ?
    C22 C15 . 1.399(3) ?
    C22 C16 . 1.432(3) ?
    C20 N4 . 1.316(2) ?
    C20 C19 . 1.398(3) ?
    C20 H20A . 0.9300 ?
    C19 C18 . 1.353(3) ?
    C19 H19A . 0.9300 ?
    C1 N1 . 1.319(3) ?
    C1 H1A . 0.9300 ?
    C8 N2 . 1.312(3) ?
    C8 C7 . 1.387(3) ?
    C8 H8A . 0.9300 ?
    C18 H18A . 0.9300 ?
    C10 C3 . 1.392(3) ?
    C10 C4 . 1.435(3) ?
    C6 C7 . 1.354(3) ?
    C6 H6B . 0.9300 ?
    C16 H16A . 0.9300 ?
    C15 H15A . 0.9300 ?
    C26 O6 . 1.388(3) ?
    C26 H26A . 0.9700 ?
    C26 H26B . 0.9700 ?
    C4 C5 . 1.333(3) ?
    C4 H4A . 0.9300 ?
    C5 H5A . 0.9300 ?
    C7 H7A . 0.9300 ?
    C3 H3A . 0.9300 ?
    O6 H6A . 0.8200 ?
    O1 N5 . 1.228(3) ?
    O3 N5 . 1.215(3) ?
    O2 N5 . 1.217(3) ?
loop_
    _geom_angle_atom_site_label_1
    _geom_angle_atom_site_label_2
    _geom_angle_atom_site_label_3
    _geom_angle_site_symmetry_1
    _geom_angle_site_symmetry_3
    _geom_angle
    _geom_angle_publ_flag
    O4 Cu1 N3 . . 92.02(6) ?
    O4 Cu1 N1 . . 95.97(6) ?
    N3 Cu1 N1 . . 168.63(6) ?
    O4 Cu1 N4 . . 155.70(6) ?
    N3 Cu1 N4 . . 81.39(6) ?
    N1 Cu1 N4 . . 94.38(6) ?
    O4 Cu1 N2 . . 94.19(6) ?
    N3 Cu1 N2 . . 92.45(6) ?
    N1 Cu1 N2 . . 78.94(6) ?
    N4 Cu1 N2 . . 109.36(6) ?
    C3 C2 C1 . . 119.4(2) ?
    C3 C2 H2A . . 120.3 ?
    C1 C2 H2A . . 120.3 ?
    C6 C12 C11 . . 116.7(2) ?
    C6 C12 C5 . . 124.3(2) ?
    C11 C12 C5 . . 118.9(2) ?
    N4 C23 C24 . . 123.01(17) ?
    N4 C23 C21 . . 116.93(16) ?
    C24 C23 C21 . . 120.06(17) ?
    N2 C11 C12 . . 122.69(18) ?
    N2 C11 C9 . . 117.74(16) ?
    C12 C11 C9 . . 119.57(18) ?
    C18 C24 C23 . . 117.19(18) ?
    C18 C24 C17 . . 124.43(18) ?
    C23 C24 C17 . . 118.38(19) ?
    N3 C13 C14 . . 122.1(2) ?
    N3 C13 H13A . . 118.9 ?
    C14 C13 H13A . . 118.9 ?
    O5 C25 O4 . . 124.3(2) ?
    O5 C25 C26 . . 118.8(2) ?
    O4 C25 C26 . . 116.88(18) ?
    N1 C9 C10 . . 122.23(18) ?
    N1 C9 C11 . . 118.14(17) ?
    C10 C9 C11 . . 119.62(17) ?
    N3 C21 C22 . . 123.04(17) ?
    N3 C21 C23 . . 116.68(16) ?
    C22 C21 C23 . . 120.28(17) ?
    C16 C17 C24 . . 121.60(19) ?
    C16 C17 H17A . . 119.2 ?
    C24 C17 H17A . . 119.2 ?
    C15 C14 C13 . . 119.6(2) ?
    C15 C14 H14A . . 120.2 ?
    C13 C14 H14A . . 120.2 ?
    C21 C22 C15 . . 116.77(19) ?
    C21 C22 C16 . . 118.44(18) ?
    C15 C22 C16 . . 124.77(18) ?
    N4 C20 C19 . . 122.40(19) ?
    N4 C20 H20A . . 118.8 ?
    C19 C20 H20A . . 118.8 ?
    C18 C19 C20 . . 120.10(19) ?
    C18 C19 H19A . . 120.0 ?
    C20 C19 H19A . . 120.0 ?
    N1 C1 C2 . . 122.4(2) ?
    N1 C1 H1A . . 118.8 ?
    C2 C1 H1A . . 118.8 ?
    N2 C8 C7 . . 123.3(2) ?
    N2 C8 H8A . . 118.4 ?
    C7 C8 H8A . . 118.4 ?
    C19 C18 C24 . . 119.28(18) ?
    C19 C18 H18A . . 120.4 ?
    C24 C18 H18A . . 120.4 ?
    C3 C10 C9 . . 117.9(2) ?
    C3 C10 C4 . . 122.8(2) ?
    C9 C10 C4 . . 119.3(2) ?
    C7 C6 C12 . . 120.4(2) ?
    C7 C6 H6B . . 119.8 ?
    C12 C6 H6B . . 119.8 ?
    C17 C16 C22 . . 121.22(18) ?
    C17 C16 H16A . . 119.4 ?
    C22 C16 H16A . . 119.4 ?
    C14 C15 C22 . . 119.98(19) ?
    C14 C15 H15A . . 120.0 ?
    C22 C15 H15A . . 120.0 ?
    O6 C26 C25 . . 115.45(19) ?
    O6 C26 H26A . . 108.4 ?
    C25 C26 H26A . . 108.4 ?
    O6 C26 H26B . . 108.4 ?
    C25 C26 H26B . . 108.4 ?
    H26A C26 H26B . . 107.5 ?
    C5 C4 C10 . . 120.6(2) ?
    C5 C4 H4A . . 119.7 ?
    C10 C4 H4A . . 119.7 ?
    C4 C5 C12 . . 121.8(2) ?
    C4 C5 H5A . . 119.1 ?
    C12 C5 H5A . . 119.1 ?
    C6 C7 C8 . . 118.7(2) ?
    C6 C7 H7A . . 120.6 ?
    C8 C7 H7A . . 120.6 ?
    C2 C3 C10 . . 119.4(2) ?
    C2 C3 H3A . . 120.3 ?
    C10 C3 H3A . . 120.3 ?
    C25 O4 Cu1 . . 110.50(12) ?
    C26 O6 H6A . . 109.5 ?
    C20 N4 C23 . . 118.00(16) ?
    C20 N4 Cu1 . . 130.53(13) ?
    C23 N4 Cu1 . . 111.43(12) ?
    C1 N1 C9 . . 118.67(17) ?
    C1 N1 Cu1 . . 125.39(14) ?
    C9 N1 Cu1 . . 115.93(12) ?
    C8 N2 C11 . . 118.14(17) ?
    C8 N2 Cu1 . . 132.42(15) ?
    C11 N2 Cu1 . . 109.03(12) ?
    C13 N3 C21 . . 118.41(17) ?
    C13 N3 Cu1 . . 128.11(14) ?
    C21 N3 Cu1 . . 112.99(12) ?
    O3 N5 O2 . . 117.7(2) ?
    O3 N5 O1 . . 120.3(2) ?
    O2 N5 O1 . . 121.7(2) ?
loop_
    _geom_hbond_atom_site_label_D
    _geom_hbond_atom_site_label_H
    _geom_hbond_atom_site_label_A
    _geom_hbond_site_symmetry_A
    _geom_hbond_distance_DH
    _geom_hbond_distance_HA
    _geom_hbond_distance_DA
    _geom_hbond_angle_DHA
    O6 H6A O1 . 0.82 2.15 2.963(3) 168
    O6 H6A O3 . 0.82 2.49 3.135(4) 137
    C7 H7A O3 4_556 0.93 2.42 3.351(3) 176
    C16 H16A O1 6_576 0.93 2.53 3.383(4) 152
    C18 H18A O3 7_567 0.93 2.53 3.456(4) 172
    C26 H26A O6 7_566 0.97 2.44 3.297(3) 147
