# Supplementary material for: (2-Hy­droxy­acetato-κO 1)bis­(1,10-phenan­throline-κ2 N,N′)copper(II) nitrate
Source: Acta Crystallogr Sect E Struct Rep Online. 2011 Apr 13;67(Pt 5):m592. doi: 10.1107/S1600536811013110 (PMC3089357; doi:10.1107/S1600536811013110)
Supplement: Supplementary file 2 [file e-67-0m592-Isup2.hkl]

# 
# h,k,l, Fc-squared, Fo-squared, sigma(Fo-squared) and status flag 
# 
data_I
_shelx_title ' p in C2/c' 
_shelx_refln_list_code          4 
_shelx_F_calc_maximum      457.07 
_exptl_crystal_F_000      2296.00 
_reflns_d_resolution_high  0.8108 
 
loop_ 
 _symmetry_equiv_pos_as_xyz 
 'x, y, z' 
 '-x, y, -z+1/2' 
 'x+1/2, y+1/2, z' 
 '-x+1/2, y+1/2, -z+1/2' 
 '-x, -y, -z' 
 'x, -y, z-1/2' 
 '-x+1/2, -y+1/2, -z' 
 'x+1/2, -y+1/2, z-1/2' 
 
_cell_length_a    21.7180 
_cell_length_b    14.3469 
_cell_length_c    16.3110 
_cell_angle_alpha  90.000 
_cell_angle_beta  117.045 
_cell_angle_gamma  90.000 
 
_shelx_F_squared_multiplier     1.000 
 
loop_ 
 _refln_index_h 
 _refln_index_k 
 _refln_index_l 
 _refln_F_squared_calc 
 _refln_F_squared_meas 
 _refln_F_squared_sigma 
 _refln_observed_status 
   2   0   0     4273.15     4283.65    296.94 o 
   4   0   0      273.02      171.76      5.01 o 
   6   0   0    25319.24    28974.72    574.55 o 
   8   0   0       14.18       21.52      5.31 o 
  10   0   0     1590.29     1258.59     36.36 o 
  12   0   0        3.90        6.78     13.64 o 
  14   0   0    21302.19    21873.62    696.23 o 
  16   0   0     3810.29     3578.94     94.04 o 
  18   0   0      325.78      367.12     43.40 o 
  20   0   0     3154.65     3232.38     90.50 o 
  22   0   0       93.90      107.51     19.17 o 
   1   1   0    14528.23    13212.96    301.21 o 
   3   1   0     2754.52     2680.07     35.96 o 
   5   1   0       44.07       60.55      4.29 o 
   7   1   0    14189.86    14500.73    207.56 o 
   9   1   0       49.33       94.85      4.89 o 
  11   1   0      380.31      520.21     11.92 o 
  13   1   0     4020.32     2847.80    100.56 o 
  15   1   0       62.35       46.19      8.21 o 
  17   1   0     3159.62     3004.00     58.11 o 
  19   1   0      450.28      465.98     18.80 o 
  21   1   0       21.32       31.11     10.64 o 
  23   1   0        5.51       11.30     11.23 o 
   0   2   0   105816.52    96093.00   5139.57 o 
   2   2   0    11189.26    12947.07    167.97 o 
   4   2   0    19187.31    22249.83    288.22 o 
   6   2   0     4237.38     4338.83     58.27 o 
   8   2   0      512.81      791.00     15.02 o 
  10   2   0    19022.18    21238.81    304.01 o 
  12   2   0     1965.34     2112.99     39.56 o 
  14   2   0    12041.26    12246.12    201.90 o 
  16   2   0     1918.29     1809.28     38.52 o 
  18   2   0      938.14      916.18     25.39 o 
  20   2   0      602.19      597.31     22.45 o 
  22   2   0       84.64       84.69     13.10 o 
   1   3   0      667.03      834.14     14.25 o 
   3   3   0   151137.95   159026.61   2517.06 o 
   5   3   0    39276.00    44434.27    573.78 o 
   7   3   0    38399.01    39130.21    506.13 o 
   9   3   0    10414.17    10594.22    153.77 o 
  11   3   0    10670.25    11537.28    167.92 o 
  13   3   0     1655.39     1500.83     37.67 o 
  15   3   0     1490.08     1324.24     30.39 o 
  17   3   0     3288.52     3226.83     61.63 o 
  19   3   0      596.27      574.92     20.51 o 
  21   3   0     2041.13     2036.67     45.71 o 
  23   3   0      696.40      735.84     26.31 o 
   0   4   0      882.90      991.50     20.93 o 
   2   4   0      150.65      299.39     10.87 o 
   4   4   0    30081.06    34689.90    448.50 o 
   6   4   0     1339.25     1522.93     22.66 o 
   8   4   0      264.38      278.55      8.07 o 
  10   4   0     1197.49     1267.35     20.31 o 
  12   4   0      186.50      171.23      9.48 o 
  14   4   0       41.45       45.31      8.06 o 
  16   4   0     1252.24     1208.19     29.32 o 
  18   4   0       22.44       31.31      9.31 o 
  20   4   0      126.26      105.19     12.60 o 
  22   4   0       13.77       13.66     11.40 o 
   1   5   0     1429.04     1151.68     17.48 o 
   3   5   0    21591.13    22299.66    289.60 o 
   5   5   0       31.14       77.81      3.99 o 
   7   5   0    77019.82    84264.66   1086.11 o 
   9   5   0     8800.72     9300.58    156.65 o 
  11   5   0     3740.97     3616.10     74.80 o 
  13   5   0     5838.90     5713.84    154.87 o 
  15   5   0      113.59      117.88      9.92 o 
  17   5   0     2969.72     2874.99     56.57 o 
  19   5   0      441.66      449.91     19.07 o 
  21   5   0     1365.79     1424.56     38.60 o 
   0   6   0    28706.18    31011.44    568.19 o 
   2   6   0     4924.27     5021.89     67.84 o 
   4   6   0     8273.32     8881.79    117.79 o 
   6   6   0    32645.97    36289.75    470.67 o 
   8   6   0     5300.89     5936.49     80.70 o 
  10   6   0      902.55     1250.83     20.94 o 
  12   6   0     1865.69     1809.84     32.40 o 
  14   6   0     4072.84     4261.65     67.57 o 
  16   6   0     1052.08     1048.20     27.10 o 
  18   6   0      707.17      760.42     23.93 o 
  20   6   0     1460.69     1449.74     36.36 o 
  22   6   0      185.80      210.06     16.32 o 
   1   7   0     5047.72     6076.32     81.81 o 
   3   7   0     2739.66     2678.30     46.45 o 
   5   7   0     3379.42     3223.76     46.09 o 
   7   7   0    15443.16    16408.82    215.94 o 
   9   7   0     5980.30     6492.23     88.50 o 
  11   7   0      218.44      182.66     20.84 o 
  13   7   0      119.82      139.48     10.20 o 
  15   7   0      293.01      311.75     16.95 o 
  17   7   0      697.18      742.29     23.26 o 
  19   7   0       78.56       67.67     11.72 o 
  21   7   0      230.04      242.47     16.32 o 
   0   8   0    63269.03    64142.45   1171.19 o 
   2   8   0      183.32      302.48     11.83 o 
   4   8   0    14054.83    14107.24    185.92 o 
   6   8   0     3581.67     3882.63     55.22 o 
   8   8   0       12.79       50.80     11.75 o 
  10   8   0    12334.11    10420.95    337.52 o 
  12   8   0     2399.93     2436.85     50.74 o 
  14   8   0     3817.94     3736.95     61.08 o 
  16   8   0     1363.59     1431.25     34.27 o 
  18   8   0     1504.30     1556.95     43.03 o 
  20   8   0     2071.16     2192.38     56.24 o 
   1   9   0      992.31      997.03     17.57 o 
   3   9   0      913.68      903.35     24.22 o 
   5   9   0      161.11      162.68      7.86 o 
   7   9   0     3516.25     3380.68     59.17 o 
   9   9   0      102.95      110.56     12.65 o 
  11   9   0     7209.26     7120.59    109.04 o 
  13   9   0      199.89      163.05     19.27 o 
  15   9   0      247.34      237.43     23.28 o 
  17   9   0     1492.56     1422.47     40.57 o 
  19   9   0       62.06       63.65     14.36 o 
   0  10   0     6974.10     6662.04    128.56 o 
   2  10   0      315.21      372.10     12.23 o 
   4  10   0     2717.24     2800.79     59.24 o 
   6  10   0     7224.54     6974.86    134.80 o 
   8  10   0        7.22       15.46      6.59 o 
  10  10   0     4709.68     4586.08     82.53 o 
  12  10   0     1609.86     1389.96     33.01 o 
  14  10   0      523.44      552.89     20.66 o 
  16  10   0      147.23      201.90     17.51 o 
  18  10   0      387.28      375.76     21.33 o 
   1  11   0     1344.24     1189.40     98.35 o 
   3  11   0      378.88      346.90     14.03 o 
   5  11   0     2142.71     2186.52     38.85 o 
   7  11   0    20134.84    20353.52    312.81 o 
   9  11   0     1434.11     1479.05     34.02 o 
  11  11   0     1117.28     1141.52     37.42 o 
  13  11   0     1056.37     1130.28     30.02 o 
  15  11   0      146.85      184.47     15.10 o 
  17  11   0      224.67      316.36     33.74 o 
   0  12   0      993.45      970.12     35.06 o 
   2  12   0       17.54       41.54      8.77 o 
   4  12   0     3836.24     3696.45     67.70 o 
   6  12   0        0.32       17.50      8.82 o 
   8  12   0       66.51       57.37      9.41 o 
  10  12   0      453.72      460.87     18.87 o 
  12  12   0      235.32      235.48     15.33 o 
  14  12   0      248.91      224.95     15.90 o 
  16  12   0      707.46      650.29     30.63 o 
   1  13   0     1010.80     1068.70     27.08 o 
   3  13   0     7999.87     7858.29    133.41 o 
   5  13   0       73.64      104.52     11.78 o 
   7  13   0      943.07      961.93     26.08 o 
   9  13   0      274.02      255.39     16.96 o 
  11  13   0      848.97      851.54     30.09 o 
  13  13   0     1523.52     1608.58     68.47 o 
  15  13   0      459.06      416.95     23.32 o 
   0  14   0     3854.58     4041.33    105.52 o 
   2  14   0      337.15      310.49     15.68 o 
   4  14   0     1256.50     1203.62     30.44 o 
   6  14   0        7.48        8.57      9.24 o 
   8  14   0        1.99        9.71      9.68 o 
  10  14   0      622.14      686.95     27.89 o 
  12  14   0      216.82      228.63     18.64 o 
  14  14   0      642.17      749.32     35.86 o 
   1  15   0      190.75      162.16     13.64 o 
   3  15   0     1333.89     1257.03     32.09 o 
   5  15   0       11.04       29.57     10.97 o 
   7  15   0      629.73      616.85     22.05 o 
   9  15   0        7.89       28.03     12.92 o 
  11  15   0      205.74      265.20     23.96 o 
   0  16   0     3863.46     3900.73    120.96 o 
   2  16   0      493.64      510.36     54.38 o 
   4  16   0      296.44      337.44     20.10 o 
   6  16   0      792.17      869.33     30.87 o 
   8  16   0       14.86       16.98     15.41 o 
  10  16   0      615.66      671.50     35.30 o 
   1  17   0       27.51       44.81     15.00 o 
   3  17   0       48.37       65.65     14.44 o 
   5  17   0       38.62       32.96     13.73 o 
 -23   1   1       22.09       16.93     11.54 o 
 -21   1   1       20.46       22.50     10.23 o 
 -19   1   1     1709.27     1639.51     37.27 o 
 -17   1   1     5055.21     5029.21     89.47 o 
 -15   1   1      531.90      540.02     44.87 o 
 -13   1   1     9147.52     8682.92    144.61 o 
 -11   1   1      639.96      747.06     15.12 o 
  -9   1   1    31837.95    33646.16    478.06 o 
  -7   1   1       42.34       93.95      6.29 o 
  -5   1   1    84760.75    91276.66   1176.98 o 
  -3   1   1     9585.90    10298.78    133.98 o 
  -1   1   1     2733.01     2659.88     38.80 o 
   1   1   1   117393.51   113962.41   2053.57 o 
   3   1   1       73.16       68.21      2.94 o 
   5   1   1      808.12      695.89     17.42 o 
   7   1   1     9330.04     8786.12    127.33 o 
   9   1   1     5904.50     6592.79     97.17 o 
  11   1   1    36277.10    38426.38    546.40 o 
  13   1   1      945.39      889.87     30.13 o 
  15   1   1     5260.89     5181.00     91.62 o 
  17   1   1     1185.01     1153.55     29.04 o 
  19   1   1       52.78       52.93     10.80 o 
  21   1   1     1653.72     1643.16     40.05 o 
  23   1   1      342.59      348.48     19.60 o 
 -24   2   1      707.23      684.98     25.47 o 
 -22   2   1       60.43       74.00     12.08 o 
 -20   2   1       10.99        5.81      9.29 o 
 -18   2   1       23.10       30.28      8.90 o 
 -16   2   1    11259.26    11402.16    189.54 o 
 -14   2   1       10.36       18.06      6.21 o 
 -12   2   1     1745.82     1507.45     37.04 o 
 -10   2   1    11088.49    12314.64    177.95 o 
  -8   2   1      622.63      697.80     11.81 o 
  -6   2   1      820.05     1117.58     16.61 o 
  -4   2   1       13.73       21.49      2.96 o 
  -2   2   1    39026.34    41944.12    918.52 o 
   0   2   1    68073.91    68223.70   1075.82 o 
   2   2   1    36576.43    40887.47    576.69 o 
   4   2   1   113758.95   120366.77   1624.97 o 
   6   2   1     1424.94     1579.88     25.55 o 
   8   2   1     3276.09     3722.20     56.57 o 
  10   2   1     3058.74     3782.51     58.22 o 
  12   2   1      904.29      587.68    115.21 o 
  14   2   1     6061.22     6059.60    104.71 o 
  16   2   1       46.45       54.94     12.51 o 
  18   2   1     3947.89     4044.74     75.97 o 
  20   2   1      775.37      681.38     30.17 o 
  22   2   1      116.35      141.40     14.39 o 
 -23   3   1      440.93      431.19     20.62 o 
 -21   3   1      182.07      209.27     14.98 o 
 -19   3   1      195.81      203.16     13.90 o 
 -17   3   1      238.54      246.82     13.31 o 
 -15   3   1      430.79      364.41     16.25 o 
 -13   3   1     2804.97     2540.48    150.19 o 
 -11   3   1     1882.92     2293.24     53.34 o 
  -9   3   1     4179.94     4571.87     62.30 o 
  -7   3   1     1204.44     1509.54     22.25 o 
  -5   3   1    51861.10    56066.14    754.08 o 
  -3   3   1   155667.00   152694.89   6195.28 o 
  -1   3   1    11083.69    11926.65    155.20 o 
   1   3   1     7797.66     8037.17    105.27 o 
   3   3   1   104554.43   112304.56   1445.02 o 
   5   3   1    27056.12    28980.52    375.25 o 
   7   3   1      553.17      578.71     10.56 o 
   9   3   1     1529.06     1742.17     29.36 o 
  11   3   1     8770.77     9687.53    142.12 o 
  13   3   1       52.09       43.32      7.22 o 
  15   3   1     2964.38     2951.05     56.54 o 
  17   3   1      677.28      640.24     21.24 o 
  19   3   1      185.52      170.62     13.57 o 
  21   3   1     1542.42     1512.76     38.15 o 
 -22   4   1     1784.76     1749.13     41.78 o 
 -20   4   1     1423.71     1389.84     34.32 o 
 -18   4   1       55.08       68.31     15.49 o 
 -16   4   1     2410.66     2347.39     46.89 o 
 -14   4   1      218.82      254.25     11.88 o 
 -12   4   1     6626.53     7006.81    118.02 o 
 -10   4   1     7433.67     6983.31     93.80 o 
  -8   4   1       10.83       28.35      3.66 o 
  -6   4   1    34263.70    35970.93    465.09 o 
  -4   4   1     9395.14    10476.66    150.71 o 
  -2   4   1    14742.64    15576.76    244.43 o 
   0   4   1     3310.32     3264.72     44.13 o 
   2   4   1    19792.96    21811.53    282.77 o 
   4   4   1   125749.82   132543.53   1705.39 o 
   6   4   1     6127.20     5823.82     78.12 o 
   8   4   1    19715.01    21026.29    274.06 o 
  10   4   1      246.08      245.97     16.23 o 
  12   4   1     2510.18     2329.22     54.88 o 
  14   4   1     8167.53     8228.96    139.33 o 
  16   4   1      944.40      875.07     24.51 o 
  18   4   1     1122.87     1089.50     28.95 o 
  20   4   1     3513.97     3267.98     65.43 o 
  22   4   1      649.78      608.49     24.25 o 
 -23   5   1      174.24      198.40     15.84 o 
 -21   5   1      464.83      466.13     20.00 o 
 -19   5   1      432.65      442.71     24.08 o 
 -17   5   1      122.67      129.46     14.09 o 
 -15   5   1     1384.63     1343.51     40.93 o 
 -13   5   1     2976.06     2562.15     57.10 o 
 -11   5   1      492.19      505.56     13.17 o 
  -9   5   1      523.30      604.12     13.17 o 
  -7   5   1       39.62       37.38      5.04 o 
  -5   5   1     4958.61     5504.57     85.96 o 
  -3   5   1     6734.06     7025.17    103.64 o 
  -1   5   1     2734.70     3132.31     42.95 o 
   1   5   1     9978.72    10035.41    121.92 o 
   3   5   1     6297.99     6867.06     91.36 o 
   5   5   1     1972.02     2748.89     42.06 o 
   7   5   1     8563.99     9741.68    129.17 o 
   9   5   1     4802.02     5656.03     77.17 o 
  11   5   1     3342.79     2901.79     76.98 o 
  13   5   1      427.31      416.44     15.65 o 
  15   5   1      755.16      678.72     20.59 o 
  17   5   1      348.96      340.49     16.08 o 
  19   5   1      474.28      422.02     21.15 o 
  21   5   1      337.79      314.60     17.78 o 
 -22   6   1      470.75      433.20     20.19 o 
 -20   6   1      517.34      535.44     20.83 o 
 -18   6   1      246.74      241.69     14.16 o 
 -16   6   1      154.16      165.13     11.51 o 
 -14   6   1     1504.74     1391.96     26.92 o 
 -12   6   1     4220.96     4139.99     84.96 o 
 -10   6   1     1259.88     1067.05     18.55 o 
  -8   6   1    16751.02    18203.67    238.17 o 
  -6   6   1    25468.43    26839.86    348.97 o 
  -4   6   1     1930.59     1933.34     28.63 o 
  -2   6   1     4098.32     3525.05     65.67 o 
   0   6   1    44829.64    45837.97    592.36 o 
   2   6   1    26284.25    29460.14    382.02 o 
   4   6   1     4959.33     4582.83     62.69 o 
   6   6   1     9460.25    11363.41    152.15 o 
   8   6   1    15313.00    16241.34    213.22 o 
  10   6   1     5136.63     5154.07    115.36 o 
  12   6   1     2156.39     2025.26     46.82 o 
  14   6   1     1891.86     1769.33     37.80 o 
  16   6   1      511.96      513.57     18.98 o 
  18   6   1     2943.33     3026.53     76.96 o 
  20   6   1      433.68      417.81     19.64 o 
 -21   7   1      161.85      173.94     14.65 o 
 -19   7   1     1990.25     2034.93     44.72 o 
 -17   7   1     2317.90     2254.49     78.43 o 
 -15   7   1     1485.50     1340.11     33.78 o 
 -13   7   1     1543.23     1481.85     31.58 o 
 -11   7   1      869.88      901.12     27.13 o 
  -9   7   1     3162.66     3058.38     44.29 o 
  -7   7   1      146.55      165.12      7.01 o 
  -5   7   1    15072.61    16978.45    222.58 o 
  -3   7   1     5228.68     4015.68     55.47 o 
  -1   7   1     3064.54     3713.41     51.40 o 
   1   7   1     4479.26     4091.96     61.79 o 
   3   7   1      867.85      765.62     13.90 o 
   5   7   1     3581.95     3507.71     49.56 o 
   7   7   1    25580.75    27074.72    353.14 o 
   9   7   1      274.11      344.93     11.76 o 
  11   7   1     8434.75     8821.87    145.23 o 
  13   7   1     1890.15     1807.26     37.41 o 
  15   7   1     4108.63     3964.64     76.42 o 
  17   7   1     1855.56     1889.48     42.20 o 
  19   7   1      196.30      156.28     13.97 o 
  21   7   1     1006.50     1085.41     41.94 o 
 -20   8   1      147.05      176.99     14.74 o 
 -18   8   1      172.25      182.00     13.53 o 
 -16   8   1      582.21      561.36     26.33 o 
 -14   8   1      664.23      669.71     17.92 o 
 -12   8   1      895.78      827.44     21.91 o 
 -10   8   1      909.58      965.28     30.93 o 
  -8   8   1      831.11      774.40     23.37 o 
  -6   8   1       76.17       90.61      5.83 o 
  -4   8   1      367.69      385.77     10.02 o 
  -2   8   1      411.51      470.28     10.58 o 
   0   8   1      228.10      241.29      7.73 o 
   2   8   1     1112.97     1360.67     21.83 o 
   4   8   1      101.94      185.83     11.65 o 
   6   8   1      436.46      476.21     13.63 o 
   8   8   1      511.64      467.21     23.45 o 
  10   8   1       37.46       37.07      6.70 o 
  12   8   1      457.76      463.63     14.49 o 
  14   8   1      103.00      119.07      9.61 o 
  16   8   1      409.12      444.23     21.96 o 
  18   8   1       18.56       25.80     23.83 o 
  20   8   1       18.49       25.33     13.05 o 
 -21   9   1      143.17      123.13     16.61 o 
 -19   9   1      817.70      955.59     32.88 o 
 -17   9   1     2123.74     2150.55     53.25 o 
 -15   9   1     1123.20     1109.25     24.91 o 
 -13   9   1     2406.29     2364.36     41.74 o 
 -11   9   1      229.49      222.79     10.87 o 
  -9   9   1    17997.42    18480.17    251.94 o 
  -7   9   1     7112.50     7455.06    165.45 o 
  -5   9   1     6160.80     6171.12    103.53 o 
  -3   9   1    16654.80    17035.35    223.71 o 
  -1   9   1     1828.74     2034.32     30.99 o 
   1   9   1     8820.13     8861.07    118.67 o 
   3   9   1     3533.83     3495.47     49.97 o 
   5   9   1     2558.18     2412.21     36.36 o 
   7   9   1     4596.92     4368.70     97.52 o 
   9   9   1     2699.64     2723.27     52.49 o 
  11   9   1    11590.77    11557.59    192.34 o 
  13   9   1     1073.33      978.67     25.48 o 
  15   9   1     3553.49     3522.02     77.99 o 
  17   9   1      986.44      978.98     33.11 o 
  19   9   1      142.82      180.79     17.52 o 
 -20  10   1      428.25      434.25     23.82 o 
 -18  10   1        8.22       19.19     12.59 o 
 -16  10   1     2509.19     2536.24     76.24 o 
 -14  10   1        3.32        2.54      9.29 o 
 -12  10   1       14.76        4.38      8.53 o 
 -10  10   1      576.00      563.03     18.57 o 
  -8  10   1       81.03       83.26      7.70 o 
  -6  10   1     2273.91     2213.10     50.01 o 
  -4  10   1     1667.26     1601.19     65.57 o 
  -2  10   1     4981.17     5001.82     85.69 o 
   0  10   1     3662.49     3379.59     61.00 o 
   2  10   1     3752.69     3616.20     64.32 o 
   4  10   1     2937.74     2826.33     78.35 o 
   6  10   1        1.17        8.07      6.45 o 
   8  10   1     1717.23     1739.82     32.60 o 
  10  10   1     2331.32     2289.53     46.81 o 
  12  10   1     2169.19     2109.55     44.97 o 
  14  10   1     1911.67     1964.59     43.72 o 
  16  10   1        4.41       -0.68     11.81 o 
  18  10   1     1538.83     1526.67     44.24 o 
 -19  11   1      159.25      198.96     20.61 o 
 -17  11   1       56.25       28.13     14.50 o 
 -15  11   1      616.69      655.65     23.53 o 
 -13  11   1      952.31      982.45     27.75 o 
 -11  11   1       11.57       15.06      8.85 o 
  -9  11   1       57.45       31.08      7.68 o 
  -7  11   1      451.05      417.31     18.39 o 
  -5  11   1     3866.57     3494.23     90.61 o 
  -3  11   1      509.64      467.04     15.88 o 
  -1  11   1     1192.57     1263.93     32.53 o 
   1  11   1     2076.16     1970.40     57.42 o 
   3  11   1     2724.50     2615.65     44.12 o 
   5  11   1     1929.13     1817.99     33.40 o 
   7  11   1     1307.15     1199.52     25.64 o 
   9  11   1        5.13        7.32      8.64 o 
  11  11   1     1543.66     1492.77     44.46 o 
  13  11   1      301.49      311.31     16.69 o 
  15  11   1     2035.20     1927.36     53.32 o 
  17  11   1      366.89      448.00     25.80 o 
 -18  12   1        0.36       22.32     18.17 o 
 -16  12   1      161.60      275.43     19.48 o 
 -14  12   1       91.60       87.12     14.44 o 
 -12  12   1     1136.47     1265.11     39.60 o 
 -10  12   1     1152.59     1060.47     32.27 o 
  -8  12   1      134.15      141.46     11.39 o 
  -6  12   1    15817.96    15285.09    322.11 o 
  -4  12   1      943.44      983.90     28.74 o 
  -2  12   1     2678.63     2398.42     47.04 o 
   0  12   1     3825.03     3654.31     66.58 o 
   2  12   1       31.79       28.75      8.45 o 
   4  12   1     5915.22     5509.37     95.89 o 
   6  12   1      757.48      742.20     28.95 o 
   8  12   1     2596.47     2557.00     45.51 o 
  10  12   1       27.18       50.56     11.52 o 
  12  12   1     1308.86     1291.65     33.34 o 
  14  12   1     4918.10     4905.91     97.95 o 
  16  12   1      349.90      336.24     28.47 o 
 -15  13   1      526.94      553.73     29.78 o 
 -13  13   1      425.51      443.36     23.07 o 
 -11  13   1      514.82      539.90     27.81 o 
  -9  13   1     1038.30     1021.16     26.93 o 
  -7  13   1       23.36       17.01      9.38 o 
  -5  13   1     1090.69     1156.89     29.10 o 
  -3  13   1      235.48      206.60     13.07 o 
  -1  13   1       31.67       28.73      8.79 o 
   1  13   1       14.48       22.74      8.68 o 
   3  13   1       10.20       17.22      8.79 o 
   5  13   1      616.84      539.10     29.13 o 
   7  13   1     2192.44     2104.51     43.88 o 
   9  13   1      249.29      263.78     17.65 o 
  11  13   1     1695.94     1725.92     46.35 o 
  13  13   1       22.97       25.02     13.69 o 
  15  13   1      592.32      583.18     36.25 o 
 -14  14   1      312.73      266.97     23.77 o 
 -12  14   1      549.91      549.27     50.39 o 
 -10  14   1     1247.28     1280.63     46.37 o 
  -8  14   1      255.77      265.05     15.02 o 
  -6  14   1       38.45       27.43      9.96 o 
  -4  14   1      788.33      844.30     24.91 o 
  -2  14   1     4171.78     4251.01    124.05 o 
   0  14   1     3491.38     3493.28     66.04 o 
   2  14   1       63.00       82.58     11.41 o 
   4  14   1     2425.10     2147.69     45.20 o 
   6  14   1       17.11       32.78      9.96 o 
   8  14   1     1338.47     1409.53     40.06 o 
  10  14   1      532.57      573.91     34.73 o 
  12  14   1      493.31      552.69     26.38 o 
 -13  15   1      688.72      759.95     37.15 o 
 -11  15   1       70.74       78.32     18.40 o 
  -9  15   1      368.00      332.48     41.15 o 
  -7  15   1      126.97      195.31     23.47 o 
  -5  15   1      729.16      836.06     25.64 o 
  -3  15   1     5566.64     5437.78    122.72 o 
  -1  15   1      253.98      258.30     15.40 o 
   1  15   1     1769.13     1741.77     52.09 o 
   3  15   1      520.48      550.83     20.81 o 
   5  15   1      203.03      215.91     14.68 o 
   7  15   1      381.65      442.71     32.23 o 
   9  15   1      451.80      479.37     27.59 o 
  11  15   1      259.88      242.04     19.79 o 
 -10  16   1        1.10        4.51     16.81 o 
  -8  16   1      537.36      526.37     51.63 o 
  -6  16   1        0.39       -0.56     11.70 o 
  -4  16   1       50.11       55.88     13.88 o 
  -2  16   1       55.19       50.78     12.97 o 
   0  16   1       16.07       24.61     11.38 o 
   2  16   1      373.38      407.42     21.62 o 
   4  16   1       50.85       61.46     11.99 o 
   6  16   1        3.12       -2.27     12.24 o 
   8  16   1      113.77      112.37     16.76 o 
  -7  17   1      216.81      236.35     18.85 o 
  -5  17   1      200.84      228.54     18.65 o 
  -3  17   1      860.75      881.66     36.11 o 
  -1  17   1       46.48       37.64     14.49 o 
   1  17   1     3829.75     4161.59     91.81 o 
   3  17   1      168.09      150.95     17.16 o 
   5  17   1      524.85      571.86     26.91 o 
 -24   0   2     3063.50     3063.30     89.49 o 
 -22   0   2      133.43      114.04     17.69 o 
 -20   0   2      739.78      784.66     33.63 o 
 -18   0   2     6629.14     6762.92    165.68 o 
 -16   0   2     3898.49     3869.55     99.12 o 
 -14   0   2      301.43      280.54     71.36 o 
 -12   0   2    18967.06    18443.07    340.78 o 
 -10   0   2     5222.25     5784.66    109.67 o 
  -8   0   2    19716.67    21079.04    386.82 o 
  -6   0   2    36676.59    39744.74    725.97 o 
  -4   0   2       60.22      145.88      9.83 o 
  -2   0   2    46604.89    53779.91   1663.03 o 
   0   0   2     4145.80     5485.31    101.21 o 
   2   0   2    81938.37    83278.05   1517.14 o 
   4   0   2     7308.84     9088.96    168.49 o 
   6   0   2    12660.09    12900.19    238.59 o 
   8   0   2     1454.15     1296.15     27.94 o 
  10   0   2     9203.12    10481.49    537.51 o 
  12   0   2    20250.76    19871.25    454.82 o 
  14   0   2     2118.51     1947.71     56.99 o 
  16   0   2      579.63      605.09     28.44 o 
  18   0   2     3052.93     3058.22     86.09 o 
  20   0   2       25.31        4.64     14.30 o 
  22   0   2      608.32      549.58     32.48 o 
 -23   1   2      737.68      638.92     23.47 o 
 -21   1   2       45.78       37.48     10.65 o 
 -19   1   2       19.39       67.69     13.07 o 
 -17   1   2      191.34      196.84     11.81 o 
 -15   1   2      970.40      891.09     25.38 o 
 -13   1   2       37.29       47.53      6.20 o 
 -11   1   2     1014.33      990.41     16.30 o 
  -9   1   2      981.53      726.12     12.30 o 
  -7   1   2     2710.85     3084.42     41.96 o 
  -5   1   2      833.29      899.03     13.32 o 
  -3   1   2     2657.40     3417.15     45.29 o 
  -1   1   2     5065.48     4618.03     71.77 o 
   1   1   2     9524.76    10990.75    142.69 o 
   3   1   2     7455.16     8203.15    107.20 o 
   5   1   2     1692.73     1792.66     32.43 o 
   7   1   2     4922.86     4912.05     73.12 o 
   9   1   2      401.71      258.12      8.04 o 
  11   1   2       77.24      126.16      8.93 o 
  13   1   2     1008.90     1008.26     28.32 o 
  15   1   2     3050.46     2896.99     59.91 o 
  17   1   2       87.69       95.01     10.90 o 
  19   1   2       69.75       55.60     10.68 o 
  21   1   2      143.26      159.91     14.86 o 
 -24   2   2      118.24      118.66     14.07 o 
 -22   2   2     1471.77     1486.16     36.70 o 
 -20   2   2     2099.88     2121.82     53.80 o 
 -18   2   2       22.42       24.92      8.38 o 
 -16   2   2     5099.39     5317.23     93.00 o 
 -14   2   2     1182.46      985.85     93.93 o 
 -12   2   2     2255.95     1962.12     32.80 o 
 -10   2   2      399.50      344.65      7.98 o 
  -8   2   2    12231.92    12162.52    159.20 o 
  -6   2   2      608.68      814.14     12.69 o 
  -4   2   2    71209.91    74682.84   1202.51 o 
  -2   2   2     3362.20     3300.62     43.96 o 
   0   2   2      931.92     1286.72     18.01 o 
   2   2   2     4100.91     4929.00     75.10 o 
   4   2   2    19958.24    20686.14    268.03 o 
   6   2   2       22.84       25.76      6.64 o 
   8   2   2     8798.85     8535.41    124.76 o 
  10   2   2     2701.10     2927.40     46.59 o 
  12   2   2     5039.83     4767.61     83.65 o 
  14   2   2      419.55      376.43     23.67 o 
  16   2   2     2653.01     2609.54     52.39 o 
  18   2   2      169.04      222.82     14.49 o 
  20   2   2       53.07       58.59     11.25 o 
  22   2   2      693.35      727.61     26.07 o 
 -23   3   2     1087.58     1148.43     32.31 o 
 -21   3   2       17.67       24.98     10.45 o 
 -19   3   2      880.46      829.61     23.94 o 
 -17   3   2     4395.80     4121.73     74.91 o 
 -15   3   2    10313.28    10026.99    166.79 o 
 -13   3   2     5294.42     5238.17     86.96 o 
 -11   3   2    18503.88    18569.83    242.44 o 
  -9   3   2    54939.41    58710.35    757.99 o 
  -7   3   2     3356.12     3316.70     45.41 o 
  -5   3   2     3422.98     2975.53     44.28 o 
  -3   3   2    16630.39    17610.16    228.48 o 
  -1   3   2      819.47      932.87     15.24 o 
   1   3   2     1116.76      846.04     12.78 o 
   3   3   2    18499.70    20569.75    266.64 o 
   5   3   2     3223.33     2624.12     36.69 o 
   7   3   2       27.21       21.36      3.87 o 
   9   3   2    20703.71    21932.39    314.06 o 
  11   3   2     5856.25     4929.55    178.34 o 
  13   3   2     2716.60     2538.62     56.48 o 
  15   3   2    14788.83    15070.43    320.74 o 
  17   3   2      312.35      316.41     15.85 o 
  19   3   2       88.71       59.07     11.12 o 
  21   3   2      802.36      822.34     27.47 o 
 -24   4   2       35.25       41.74     12.54 o 
 -22   4   2       34.02       41.41     13.08 o 
 -20   4   2      150.79      169.15     13.18 o 
 -18   4   2       81.82      105.70     20.52 o 
 -16   4   2       72.49       68.57      8.52 o 
 -14   4   2       99.70       76.90      6.88 o 
 -12   4   2      871.02      908.14     18.65 o 
 -10   4   2      147.33      100.17      6.59 o 
  -8   4   2      245.81      215.52      6.40 o 
  -6   4   2     1530.94     1759.75     25.54 o 
  -4   4   2     1832.92     1836.54     32.21 o 
  -2   4   2      747.61      726.33     14.35 o 
   0   4   2      103.68      154.54      5.97 o 
   2   4   2     8267.06     9280.16    121.90 o 
   4   4   2     7527.64     8633.37    113.70 o 
   6   4   2    12673.87    15503.06    202.82 o 
   8   4   2      182.40      205.65     11.02 o 
  10   4   2      168.19      197.00      8.32 o 
  12   4   2       91.24       99.92      7.25 o 
  14   4   2      122.68      106.48     10.20 o 
  16   4   2      403.22      345.88     15.95 o 
  18   4   2       43.92       47.89     10.38 o 
  20   4   2        1.91        4.48     10.83 o 
 -23   5   2      929.95      928.30     31.40 o 
 -21   5   2      689.07      664.92     23.19 o 
 -19   5   2     4073.64     4000.21     74.69 o 
 -17   5   2     3437.31     3136.38     59.76 o 
 -15   5   2      213.15      184.61     12.49 o 
 -13   5   2      190.42      185.71     15.18 o 
 -11   5   2    11841.64    12258.01    162.11 o 
  -9   5   2     1173.54      782.80     16.59 o 
  -7   5   2      107.09      191.41      6.54 o 
  -5   5   2    38861.19    41052.58    530.90 o 
  -3   5   2     9148.36     8722.83    124.99 o 
  -1   5   2    14242.65    13987.77    182.51 o 
   1   5   2    24555.83    24618.01    296.42 o 
   3   5   2     2772.47     2607.46     38.82 o 
   5   5   2    10781.05    10362.10    136.54 o 
   7   5   2     8279.33    10502.39    139.12 o 
   9   5   2     1691.71     1445.33     30.92 o 
  11   5   2     7229.49     7004.02    150.66 o 
  13   5   2      180.06      167.60     13.02 o 
  15   5   2     4431.08     4179.18     92.14 o 
  17   5   2        6.60       23.50      9.71 o 
  19   5   2     2333.28     2333.74     50.50 o 
  21   5   2      672.56      733.67     27.01 o 
 -22   6   2      554.79      546.89     21.72 o 
 -20   6   2      501.64      487.89     19.67 o 
 -18   6   2      354.19      281.62     14.53 o 
 -16   6   2      396.90      378.33     15.70 o 
 -14   6   2     1533.63     1579.65     31.66 o 
 -12   6   2     3062.63     2896.78     47.25 o 
 -10   6   2     5367.47     5403.10     74.20 o 
  -8   6   2     1397.09     1070.82     18.15 o 
  -6   6   2    29234.16    32116.58    416.81 o 
  -4   6   2    10626.27    12236.48    160.86 o 
  -2   6   2     2409.21     2325.95     64.62 o 
   0   6   2     3737.21     3873.24     52.96 o 
   2   6   2     1489.59     2071.96     30.08 o 
   4   6   2     7595.51     7841.73    104.64 o 
   6   6   2    19872.18    21620.98    307.63 o 
   8   6   2     7920.27     8398.05    112.74 o 
  10   6   2     1773.20     1684.32     44.49 o 
  12   6   2     5062.82     5024.14     78.61 o 
  14   6   2      787.46      770.48     22.37 o 
  16   6   2      262.83      305.74     15.39 o 
  18   6   2     2470.05     2336.24     50.07 o 
  20   6   2        0.37       16.06     11.17 o 
 -21   7   2        6.21       10.16     10.65 o 
 -19   7   2       70.21       77.17     10.93 o 
 -17   7   2      437.50      436.43     24.15 o 
 -15   7   2      592.74      626.63     19.38 o 
 -13   7   2      233.97      203.93     20.01 o 
 -11   7   2      271.20      276.20      9.15 o 
  -9   7   2     1371.79     1278.36     21.50 o 
  -7   7   2      243.11      286.10      8.78 o 
  -5   7   2      463.06      341.11      9.06 o 
  -3   7   2     3532.09     4376.74     60.19 o 
  -1   7   2     3398.14     3700.47     51.25 o 
   1   7   2     1946.56     1972.45     29.17 o 
   3   7   2     6867.32     8447.88    112.71 o 
   5   7   2       31.79      111.10      9.07 o 
   7   7   2     2028.57     2246.91     37.33 o 
   9   7   2     1237.86     1154.57     23.01 o 
  11   7   2      366.61      373.33     13.75 o 
  13   7   2       61.30       49.88      7.74 o 
  15   7   2     1386.27     1327.09     37.26 o 
  17   7   2       60.11       50.52     12.98 o 
  19   7   2       82.37       86.90     14.58 o 
 -22   8   2     1722.94     1791.18     42.82 o 
 -20   8   2     1261.02     1269.18     33.27 o 
 -18   8   2     1936.24     2042.80     43.93 o 
 -16   8   2     4474.03     4453.05     77.34 o 
 -14   8   2      558.29      559.81     15.98 o 
 -12   8   2     1887.11     1883.89     33.87 o 
 -10   8   2      797.09      830.72     20.53 o 
  -8   8   2    13936.68    14216.83    229.78 o 
  -6   8   2    13868.85    14446.40    190.68 o 
  -4   8   2     2085.69     2141.59     42.40 o 
  -2   8   2    34510.03    34293.11    486.55 o 
   0   8   2     2091.64     2017.64     30.17 o 
   2   8   2    12496.36    11332.16    150.09 o 
   4   8   2     1785.16     1517.99     24.27 o 
   6   8   2     7082.61     7196.73     97.82 o 
   8   8   2    11416.71    10654.16    320.06 o 
  10   8   2     2310.12     2359.89     45.80 o 
  12   8   2     1239.69     1142.06     27.37 o 
  14   8   2     2981.54     3014.27    110.95 o 
  16   8   2     3059.85     3122.92     89.75 o 
  18   8   2     1531.17     1543.97     43.92 o 
 -21   9   2       74.12       83.94     14.63 o 
 -19   9   2      466.25      428.31     19.11 o 
 -17   9   2      101.77       89.67     11.43 o 
 -15   9   2     1017.88      947.71     22.41 o 
 -13   9   2     3513.18     3398.67     63.39 o 
 -11   9   2      978.97      964.22     24.26 o 
  -9   9   2     2321.53     2199.82     41.88 o 
  -7   9   2      606.20      529.09     13.94 o 
  -5   9   2     3567.00     3549.14     62.38 o 
  -3   9   2     1763.35     1866.07     29.20 o 
  -1   9   2     2686.08     3010.73     48.21 o 
   1   9   2      313.16      305.03     10.45 o 
   3   9   2      861.84      868.91     20.70 o 
   5   9   2     1959.38     2051.61     39.08 o 
   7   9   2        7.21        6.84      6.13 o 
   9   9   2     5965.08     5740.65    100.43 o 
  11   9   2     1480.44     1443.82     33.61 o 
  13   9   2      786.44      806.06     22.97 o 
  15   9   2     1186.29     1042.49     44.49 o 
  17   9   2        9.15       -9.01     11.77 o 
  19   9   2      136.96      116.09     16.82 o 
 -20  10   2      218.97      223.43     25.03 o 
 -18  10   2      429.36      486.25     24.99 o 
 -16  10   2      946.10      925.45     33.45 o 
 -14  10   2     1252.07     1260.28     41.33 o 
 -12  10   2       18.98       15.93      7.51 o 
 -10  10   2      861.44      785.25     17.37 o 
  -8  10   2      822.01      803.93     18.52 o 
  -6  10   2     6960.81     6869.77    136.71 o 
  -4  10   2      958.46      934.49     22.20 o 
  -2  10   2       96.26       38.20      6.09 o 
   0  10   2      418.39      443.78     18.96 o 
   2  10   2     1356.51     1162.68     25.93 o 
   4  10   2     7782.92     7682.82    114.91 o 
   6  10   2      898.30      847.80     21.94 o 
   8  10   2     2250.01     2062.43     42.87 o 
  10  10   2     1650.23     1594.91     36.27 o 
  12  10   2     2476.82     2421.59     50.21 o 
  14  10   2     1374.59     1396.72     42.49 o 
  16  10   2     1077.50     1019.37     41.14 o 
  18  10   2      507.13      601.62     27.60 o 
 -19  11   2      844.62      892.11     41.66 o 
 -17  11   2      976.76      873.95    105.74 o 
 -15  11   2     1181.34     1233.19     32.14 o 
 -13  11   2     1666.53     1864.07     60.65 o 
 -11  11   2     1650.31     1533.70     40.31 o 
  -9  11   2     1019.83      964.34     24.74 o 
  -7  11   2     5115.68     5242.51    101.89 o 
  -5  11   2    10580.53    10093.38    149.04 o 
  -3  11   2     6475.26     6723.43    101.53 o 
  -1  11   2       49.20       61.78     13.71 o 
   1  11   2     3098.76     2834.16     47.08 o 
   3  11   2      422.28      446.65     15.83 o 
   5  11   2     4835.70     4604.97     81.20 o 
   7  11   2     1197.96     1247.10     26.65 o 
   9  11   2     5702.74     5613.63     99.92 o 
  11  11   2     3541.30     3363.54     65.29 o 
  13  11   2      812.64      821.28     26.23 o 
  15  11   2     1660.58     1601.81     85.37 o 
  17  11   2      174.20      221.71     21.70 o 
 -18  12   2       87.51      100.78     29.08 o 
 -16  12   2       30.64       16.27     14.99 o 
 -14  12   2        8.40       20.61     14.76 o 
 -12  12   2      195.85      259.71     17.45 o 
 -10  12   2      914.14      968.90     34.53 o 
  -8  12   2     1527.84     1490.64     33.58 o 
  -6  12   2        2.08        4.16      8.76 o 
  -4  12   2     3905.80     3673.71     67.21 o 
  -2  12   2     1172.44     1062.92     26.10 o 
   0  12   2      377.25      398.58     15.83 o 
   2  12   2       92.21       93.87      8.40 o 
   4  12   2     4931.41     4863.85     86.00 o 
   6  12   2      348.68      356.52     14.57 o 
   8  12   2       26.36       53.88     19.95 o 
  10  12   2        0.01       14.50     10.21 o 
  12  12   2       38.36       38.84     11.72 o 
  14  12   2      867.26      866.10     27.92 o 
  16  12   2      373.35      449.96     26.47 o 
 -17  13   2        0.92       17.59     25.70 o 
 -15  13   2     1029.23     1017.40     41.07 o 
 -13  13   2      388.71      423.31     26.23 o 
 -11  13   2      606.27      622.30     30.80 o 
  -9  13   2      410.49      427.35     17.54 o 
  -7  13   2        2.02       12.24      9.26 o 
  -5  13   2     2974.26     3047.95     58.52 o 
  -3  13   2     1433.16     1268.89     30.63 o 
  -1  13   2      655.59      625.12     19.95 o 
   1  13   2     3244.13     3075.12     58.56 o 
   3  13   2       32.74       31.28      8.90 o 
   5  13   2     4234.44     4279.79     77.86 o 
   7  13   2        5.26        8.96      9.01 o 
   9  13   2     1781.77     1816.92     41.54 o 
  11  13   2     1275.00     1422.37     36.35 o 
  13  13   2      719.45      689.89     25.62 o 
 -14  14   2        0.84       -0.88     15.45 o 
 -12  14   2      374.08      423.87     27.72 o 
 -10  14   2      470.28      440.87     27.74 o 
  -8  14   2     1414.88     1352.33     37.82 o 
  -6  14   2      282.24      337.19     18.26 o 
  -4  14   2      220.82      261.31     14.90 o 
  -2  14   2     6379.66     6124.90    107.11 o 
   0  14   2      134.64      120.40     12.13 o 
   2  14   2     3115.80     2813.46     55.59 o 
   4  14   2        4.50        3.53      9.46 o 
   6  14   2      215.67      235.97     14.44 o 
   8  14   2      346.73      401.35     21.58 o 
  10  14   2      194.65      240.12     22.96 o 
  12  14   2      259.12      290.64     20.43 o 
 -13  15   2       76.46       64.23     19.15 o 
 -11  15   2        1.37       -4.19     22.66 o 
  -9  15   2       22.89       20.59     16.41 o 
  -7  15   2       37.40       25.18     12.24 o 
  -5  15   2       13.62      -16.00     10.67 o 
  -3  15   2       10.65       23.93     12.16 o 
  -1  15   2      668.12      645.85     26.09 o 
   1  15   2     1228.04     1199.63     31.16 o 
   3  15   2        0.53        0.16      9.88 o 
   5  15   2      849.62      796.27     25.36 o 
   7  15   2        4.29       18.81     13.00 o 
   9  15   2      233.63      259.29     19.69 o 
  11  15   2      145.03      199.64     18.90 o 
 -10  16   2      167.65      183.82     52.65 o 
  -8  16   2      715.50      795.77     37.39 o 
  -6  16   2      389.41      438.01     22.18 o 
  -4  16   2     1024.90     1041.56     34.18 o 
  -2  16   2     1809.97     1870.90     76.10 o 
   0  16   2       25.44       48.40     13.62 o 
   2  16   2     1147.26     1203.18     37.24 o 
   4  16   2      570.10      566.17     25.11 o 
   6  16   2      412.97      477.77     31.13 o 
   8  16   2      865.73      918.93     33.96 o 
  -7  17   2      205.78      185.47     21.72 o 
  -5  17   2       36.74       24.63     13.68 o 
  -3  17   2       82.79       42.83     14.57 o 
  -1  17   2      861.97      860.48     32.09 o 
   1  17   2      282.76      351.80     22.09 o 
   3  17   2        9.73       17.95     13.59 o 
 -25   1   3     3575.61     3804.75     75.75 o 
 -23   1   3      182.74      185.55     14.83 o 
 -21   1   3     4341.13     4385.85     81.69 o 
 -19   1   3     2273.22     2167.00     44.61 o 
 -17   1   3      819.41      699.42     19.74 o 
 -15   1   3     8724.26     8381.90    419.25 o 
 -13   1   3      876.14      911.85     15.99 o 
 -11   1   3    15036.96    15260.08    199.80 o 
  -9   1   3       15.35       30.25      2.92 o 
  -7   1   3    85224.37    89217.14   1148.66 o 
  -5   1   3    57138.95    59974.28    772.98 o 
  -3   1   3    18224.22    21511.01    279.34 o 
  -1   1   3    11984.50    12426.47    161.52 o 
   3   1   3    10169.38    12119.54    157.99 o 
   5   1   3     2206.97     2153.77     38.99 o 
   7   1   3     4883.16     4833.41     65.54 o 
   9   1   3    21852.71    21100.88    291.62 o 
  11   1   3        3.13       18.37      6.94 o 
  13   1   3     2559.00     2240.26     44.88 o 
  15   1   3     2222.92     2177.53     45.17 o 
  17   1   3      266.71      249.45     18.09 o 
  19   1   3     1767.80     1847.04     52.72 o 
  21   1   3       68.06       78.07     13.56 o 
 -24   2   3      656.51      585.48     23.08 o 
 -22   2   3     3193.61     3248.47     84.77 o 
 -20   2   3      430.89      484.87     22.55 o 
 -18   2   3     1212.01     1390.53     31.91 o 
 -16   2   3      406.62      420.39     15.32 o 
 -12   2   3     4943.71     4631.60     63.61 o 
 -10   2   3     3766.85     5078.15     68.72 o 
  -8   2   3    15375.64    16049.52    209.09 o 
  -6   2   3    18005.61    19721.92    255.87 o 
  -4   2   3    27626.60    28841.56    373.17 o 
  -2   2   3     6795.63     7472.39    107.53 o 
   0   2   3    51452.07    56926.43    734.17 o 
   2   2   3    11858.60    11234.66    159.89 o 
   4   2   3     4803.52     4990.17     66.69 o 
   6   2   3      505.37      321.10      7.52 o 
   8   2   3     4931.49     5331.88     72.33 o 
  10   2   3      196.15      157.43      7.59 o 
  12   2   3      195.36      134.10      9.46 o 
  14   2   3      165.25      157.32     11.80 o 
  16   2   3     9905.47     9751.12    196.27 o 
  18   2   3        2.02      -10.48      9.08 o 
  20   2   3       77.03       77.85     13.03 o 
 -25   3   3       59.98       82.90     13.65 o 
 -23   3   3        2.51        9.74     10.31 o 
 -21   3   3     6916.24     6803.50    119.87 o 
 -19   3   3      158.18      181.90     12.25 o 
 -17   3   3      654.89      609.25     25.07 o 
 -15   3   3     5436.08     5513.04     85.18 o 
 -13   3   3     1079.50     1326.90     24.52 o 
 -11   3   3     6607.14     7524.57    100.67 o 
  -9   3   3     4999.43     5797.74     77.90 o 
  -7   3   3    13619.74    14223.09    185.63 o 
  -5   3   3    18140.29    18306.81    237.71 o 
  -3   3   3    28618.41    29696.83    421.38 o 
  -1   3   3    11596.70    12526.12    178.35 o 
   1   3   3      104.02      159.00      4.48 o 
   3   3   3     9107.91     8470.86    111.29 o 
   5   3   3     2474.51     3059.48     42.35 o 
   7   3   3     4137.70     4463.42     61.12 o 
   9   3   3     3502.45     3530.13     59.05 o 
  11   3   3      950.41      958.05     23.61 o 
  13   3   3      243.28      234.76     20.88 o 
  15   3   3      285.20      280.79     14.44 o 
  17   3   3      123.94      107.23     12.06 o 
  19   3   3     1237.65     1183.62     32.18 o 
  21   3   3      181.73      175.98     15.96 o 
 -24   4   3      851.33      873.14     28.03 o 
 -22   4   3     2676.70     2469.95     52.08 o 
 -20   4   3      300.85      267.11     15.07 o 
 -18   4   3      204.01      225.51     12.63 o 
 -16   4   3     3353.23     3508.78     64.39 o 
 -14   4   3    17832.19    18950.13    348.34 o 
 -12   4   3     5950.76     5656.39     77.17 o 
 -10   4   3     1469.51     1462.81     22.80 o 
  -8   4   3    32325.52    33588.79    435.04 o 
  -6   4   3    13182.65    14779.86    192.75 o 
  -4   4   3    10266.96    10141.29    132.99 o 
  -2   4   3     2502.80     2351.02     35.91 o 
   0   4   3     5649.67     5478.15     89.15 o 
   2   4   3    15340.18    15588.04    203.18 o 
   4   4   3     9858.41    10686.87    140.34 o 
   6   4   3    12538.59    11385.90    150.18 o 
   8   4   3      330.02      264.05     11.85 o 
  10   4   3     4407.08     4070.34     95.70 o 
  12   4   3     6102.52     5774.14    209.68 o 
  14   4   3      151.27      125.05     11.09 o 
  16   4   3     3698.09     3567.16     68.51 o 
  18   4   3      221.77      249.27     15.71 o 
  20   4   3      547.36      607.51     23.96 o 
 -23   5   3        0.22       -1.33     10.21 o 
 -21   5   3      487.84      470.88     19.65 o 
 -19   5   3        7.20        4.26      8.83 o 
 -17   5   3      475.77      426.48     20.33 o 
 -15   5   3       18.71       26.07     12.62 o 
 -13   5   3     1326.96     1346.94     28.26 o 
 -11   5   3     4766.99     4596.52     63.63 o 
  -9   5   3     5482.64     6470.23     87.17 o 
  -7   5   3    20809.12    22953.09    298.45 o 
  -5   5   3       72.06       43.53      6.71 o 
  -3   5   3      425.80      465.37     11.36 o 
  -1   5   3    11183.42    11338.90    162.72 o 
   1   5   3     2322.08     2250.68     32.38 o 
   3   5   3     1521.80     1154.39     18.30 o 
   5   5   3      537.72      650.70     12.20 o 
   7   5   3     4537.14     4787.22     80.92 o 
   9   5   3      568.88      517.44     29.06 o 
  11   5   3       91.26      117.42      7.79 o 
  13   5   3     2346.23     2195.01     44.72 o 
  15   5   3      303.01      350.36     16.27 o 
  17   5   3      158.38      146.61     13.16 o 
  19   5   3      315.16      278.18     17.18 o 
 -22   6   3      666.30      742.11     24.81 o 
 -20   6   3        6.60       16.39     11.60 o 
 -18   6   3     7184.75     7404.37    127.79 o 
 -16   6   3     5739.75     5460.00     95.16 o 
 -14   6   3     2854.69     2857.47     76.63 o 
 -12   6   3     7710.08     7837.39    115.84 o 
 -10   6   3    10046.81    10259.80    136.36 o 
  -8   6   3     8909.79     7959.04    106.31 o 
  -6   6   3     1002.94     1133.52     18.65 o 
  -4   6   3     2076.31     1826.37     29.67 o 
  -2   6   3    29695.62    31486.80    446.05 o 
   0   6   3    11308.72    11886.39    171.09 o 
   4   6   3     2039.24     2050.45     30.56 o 
   6   6   3     3423.73     3323.54     46.93 o 
   8   6   3     2577.34     2507.39     91.99 o 
  10   6   3      417.78      371.76     12.22 o 
  12   6   3     5185.42     4922.32    109.05 o 
  14   6   3      178.16      174.66     12.29 o 
  16   6   3      674.98      674.68     22.27 o 
  18   6   3       61.59      104.43     15.03 o 
  20   6   3      211.40      242.92     19.72 o 
 -23   7   3      120.22      128.58     14.09 o 
 -21   7   3     1786.71     1876.76     42.71 o 
 -19   7   3     1816.31     1639.45     46.54 o 
 -17   7   3       29.62       26.35      9.51 o 
 -15   7   3     1962.42     1834.75     35.19 o 
 -13   7   3      898.48      906.07     21.97 o 
 -11   7   3     4035.80     4165.99     64.25 o 
  -9   7   3      781.56      703.76     14.43 o 
  -7   7   3    13855.00    14662.38    193.13 o 
  -5   7   3    16806.18    16579.15    217.24 o 
  -3   7   3      977.38     1098.30     18.05 o 
  -1   7   3    11662.12    11347.78    164.14 o 
   1   7   3     9747.38    11039.48    159.98 o 
   3   7   3     3587.60     5288.23     72.24 o 
   5   7   3     1890.62     1724.06     27.02 o 
   7   7   3     8139.60     8582.27    130.77 o 
   9   7   3    13685.62    13641.36    198.87 o 
  11   7   3        4.83       -1.48      6.30 o 
  13   7   3     5693.23     5445.53    136.60 o 
  15   7   3     2386.32     2333.49     64.48 o 
  17   7   3      310.83      244.28     17.61 o 
  19   7   3      376.85      403.94     22.60 o 
 -22   8   3       87.73       69.67     15.20 o 
 -20   8   3       71.14       65.98     11.97 o 
 -18   8   3       75.00       64.16     10.81 o 
 -16   8   3      180.22      155.82     10.12 o 
 -14   8   3      103.32       94.44      8.55 o 
 -12   8   3     1210.75     1148.51     51.26 o 
 -10   8   3      212.83      172.31     14.15 o 
  -8   8   3      479.40      448.12     12.47 o 
  -6   8   3      645.64      702.18     15.26 o 
  -4   8   3       15.81       18.09      3.98 o 
  -2   8   3     3496.89     3704.91     51.85 o 
   0   8   3     5435.96     5943.04     88.90 o 
   2   8   3      808.76      778.71     16.74 o 
   4   8   3      876.61      985.80     22.65 o 
   6   8   3      300.12      337.81     13.91 o 
   8   8   3       73.95       78.52      9.02 o 
  10   8   3      247.36      235.57     14.39 o 
  12   8   3       57.08       43.25      9.07 o 
  14   8   3     1233.62     1143.45     34.11 o 
  16   8   3      172.99      151.38     24.32 o 
  18   8   3        0.02      -14.09     12.27 o 
 -21   9   3      923.35      912.31     41.59 o 
 -19   9   3      606.77      631.40     41.00 o 
 -17   9   3      303.43      319.62     15.59 o 
 -15   9   3     6270.78     6105.06     94.76 o 
 -13   9   3      622.05      705.14     18.73 o 
 -11   9   3     2984.29     3054.30     46.05 o 
  -9   9   3     4570.53     4575.12     76.93 o 
  -7   9   3     6077.77     6024.36     90.84 o 
  -3   9   3      398.67      421.31     11.99 o 
  -1   9   3     6633.49     6302.69     94.58 o 
   1   9   3     5175.16     5217.19     89.06 o 
   3   9   3     5104.66     4674.66     84.51 o 
   5   9   3     6031.79     6008.67     96.74 o 
   7   9   3     3150.88     3168.34     52.41 o 
   9   9   3     7183.94     7150.88    123.07 o 
  11   9   3     2782.12     2723.74     54.10 o 
  13   9   3      290.06      292.36     17.56 o 
  15   9   3     3347.40     3190.90     73.18 o 
  17   9   3      145.13      136.42     16.19 o 
 -20  10   3        8.86        6.74     16.02 o 
 -18  10   3      982.38      975.82     41.20 o 
 -16  10   3       80.21       83.31     10.29 o 
 -14  10   3     1485.74     1526.56     31.50 o 
 -12  10   3     1577.84     1513.27     30.35 o 
 -10  10   3       18.98       14.55      6.08 o 
  -8  10   3     2949.83     2772.23     52.01 o 
  -6  10   3     4242.59     4288.93     78.46 o 
  -4  10   3     2018.93     2170.27     37.22 o 
  -2  10   3    10322.60    10807.00    158.29 o 
   0  10   3     1814.26     1587.12     29.10 o 
   2  10   3     4988.10     4733.36     95.55 o 
   4  10   3     1734.54     1742.74     31.98 o 
   6  10   3     3805.39     3469.84     56.58 o 
   8  10   3       31.49       35.65      9.44 o 
  10  10   3     1924.03     1767.32     39.25 o 
  12  10   3       69.06       81.32     11.68 o 
  14  10   3       17.58       11.14     13.16 o 
  16  10   3     1665.98     1657.52     58.55 o 
 -19  11   3       24.19       28.41     23.90 o 
 -17  11   3       77.49       85.17     28.18 o 
 -15  11   3      386.94      380.04     26.49 o 
 -13  11   3      368.92      376.82     24.05 o 
 -11  11   3     2192.43     2115.19     42.99 o 
  -9  11   3     4292.89     4277.20     83.80 o 
  -7  11   3      489.19      494.87     15.11 o 
  -5  11   3     1559.01     1458.23     28.12 o 
  -3  11   3     1625.80     1613.22     30.15 o 
  -1  11   3      321.00      259.73     10.66 o 
   1  11   3      422.12      400.87     13.16 o 
   3  11   3      122.82      116.86      8.58 o 
   5  11   3     7524.23     7198.49    109.29 o 
   7  11   3      479.57      441.66     15.49 o 
   9  11   3      273.83      278.43     15.24 o 
  11  11   3      401.75      383.20     17.99 o 
  13  11   3      551.89      582.57     22.42 o 
  15  11   3        9.21       -0.11     14.03 o 
 -18  12   3     1248.77     1414.34     72.82 o 
 -16  12   3        5.49       18.52     18.60 o 
 -14  12   3     2496.71     2428.84     71.07 o 
 -12  12   3     1665.41     1541.40     52.08 o 
 -10  12   3      468.56      417.57     19.83 o 
  -8  12   3     3071.88     2956.24     65.22 o 
  -6  12   3      918.61      900.77     35.02 o 
  -4  12   3     4674.92     4326.76     77.36 o 
  -2  12   3     1251.32     1279.85     26.01 o 
   0  12   3     1805.87     1681.88     44.32 o 
   2  12   3     2813.47     2607.14     45.00 o 
   4  12   3      795.39      860.63     20.93 o 
   6  12   3    11773.15    11521.96    170.75 o 
   8  12   3       17.49       24.93      9.76 o 
  10  12   3     1467.74     1421.75     35.12 o 
  12  12   3      734.17      856.74     27.16 o 
  14  12   3      288.29      246.57     20.85 o 
 -17  13   3       66.17       42.11     17.98 o 
 -15  13   3       75.93       94.89     18.12 o 
 -13  13   3      249.58      280.93     22.93 o 
 -11  13   3      835.11      850.20     36.56 o 
  -9  13   3     1562.61     1516.93     40.17 o 
  -7  13   3    11957.93    11708.54    224.30 o 
  -5  13   3        5.66       25.90     12.27 o 
  -3  13   3     1260.54     1131.80     38.37 o 
  -1  13   3      302.54      291.41     14.34 o 
   1  13   3      268.93      281.64     26.31 o 
   3  13   3       20.19       37.19      9.41 o 
   5  13   3       65.09       61.18      9.15 o 
   7  13   3      423.53      445.10     19.47 o 
   9  13   3     1130.07     1113.78     30.54 o 
  11  13   3        0.54        1.43     11.22 o 
  13  13   3      577.17      580.65     23.89 o 
 -14  14   3      453.18      498.58     30.67 o 
 -12  14   3      314.90      344.15     51.74 o 
 -10  14   3      433.07      439.10     28.34 o 
  -8  14   3     2534.81     2671.53     61.91 o 
  -6  14   3     1665.86     1502.87     58.39 o 
  -4  14   3      385.00      334.56     18.85 o 
  -2  14   3     1321.26     1307.70     37.27 o 
   0  14   3      718.68      727.63     31.02 o 
   2  14   3     2013.33     2060.34     43.80 o 
   4  14   3      310.46      307.86     15.78 o 
   6  14   3      745.87      753.28     27.50 o 
   8  14   3      366.48      392.56     21.71 o 
  10  14   3      515.11      543.17     25.75 o 
  12  14   3      317.38      324.63     24.17 o 
 -13  15   3      193.09      245.91     24.73 o 
 -11  15   3      703.22      651.79     33.78 o 
  -9  15   3      756.22      846.22     29.98 o 
  -7  15   3      350.65      387.48     25.48 o 
  -5  15   3      231.13      286.63     29.35 o 
  -3  15   3      259.43      267.43     19.19 o 
  -1  15   3     2089.67     1987.21     54.21 o 
   1  15   3      113.83      131.03     15.12 o 
   3  15   3     1107.79     1085.23     34.16 o 
   5  15   3        7.64       21.29     20.01 o 
   7  15   3      280.53      294.08     33.59 o 
   9  15   3      930.39     1032.86     35.04 o 
 -10  16   3        0.39      -23.85     16.81 o 
  -8  16   3       20.52       32.47     12.77 o 
  -6  16   3       64.24       60.44     14.33 o 
  -4  16   3      167.78      154.06     16.32 o 
  -2  16   3       49.29       58.95     13.42 o 
   0  16   3        5.16        5.11     12.61 o 
   2  16   3      155.34      143.20     16.54 o 
   4  16   3       42.15       38.85     13.66 o 
   6  16   3       37.19       46.29     21.31 o 
  -7  17   3      621.49      660.09     29.37 o 
  -5  17   3      692.27      638.88     28.35 o 
  -3  17   3       20.06       20.50     14.01 o 
  -1  17   3      912.25      982.59     36.89 o 
   1  17   3       73.87      125.91     16.72 o 
   3  17   3      728.87      708.76     42.91 o 
 -24   0   4     7879.58     7921.07    197.67 o 
 -22   0   4      912.79      985.99     39.20 o 
 -20   0   4     6143.58     6191.02    154.09 o 
 -18   0   4     1889.35     1922.75     56.23 o 
 -16   0   4     1222.96     1210.29     51.18 o 
 -14   0   4    11444.15    12245.49    229.02 o 
 -12   0   4     4011.59     4020.23     83.97 o 
 -10   0   4    80863.74    84212.16   1535.36 o 
  -8   0   4    51920.80    54283.80    990.61 o 
  -6   0   4    20277.31    22475.11    412.01 o 
  -4   0   4     2053.27     2144.18     41.55 o 
  -2   0   4   128697.42   138775.70   3855.13 o 
   2   0   4   162303.03   180459.53   3283.23 o 
   4   0   4    50279.66    51154.78    934.08 o 
   6   0   4     6818.60     6981.22    131.82 o 
   8   0   4    13334.05    15792.38    315.23 o 
  10   0   4       75.24       50.50     10.53 o 
  12   0   4     5344.94     5472.17    135.67 o 
  14   0   4     4050.42     4001.08    104.75 o 
  16   0   4     3282.24     2964.90     83.41 o 
  18   0   4       74.24       77.30     21.76 o 
  20   0   4     2394.37     2277.62     75.53 o 
 -25   1   4       55.64       68.26     13.03 o 
 -23   1   4       47.03       62.51     11.70 o 
 -21   1   4      141.96      138.82     15.49 o 
 -19   1   4        1.24        8.72      7.77 o 
 -17   1   4     2985.44     2826.05     53.63 o 
 -15   1   4      457.88      470.76     16.47 o 
 -13   1   4    14403.97    16995.13    222.77 o 
 -11   1   4      921.77      727.29     13.32 o 
  -9   1   4    21656.14    24963.01    355.30 o 
  -7   1   4      516.30      736.32     16.86 o 
  -5   1   4       15.36       29.54      6.09 o 
  -3   1   4      204.32      104.68      5.21 o 
  -1   1   4    44075.09    48990.35    631.84 o 
   1   1   4     6096.12     6936.39     91.15 o 
   3   1   4      380.82      376.15      8.47 o 
   5   1   4     1529.90     1446.54     22.06 o 
   7   1   4     5673.10     5770.01     79.29 o 
   9   1   4      499.75      542.80     13.28 o 
  11   1   4       50.12       74.45      7.99 o 
  13   1   4     2036.42     1808.44     38.60 o 
  15   1   4      134.06      135.57     11.75 o 
  17   1   4      684.21      650.73     22.59 o 
  19   1   4        0.61        5.15     10.54 o 
 -24   2   4     2037.70     2153.68     47.96 o 
 -22   2   4       42.24       46.75     10.60 o 
 -20   2   4     2919.42     2833.15     55.77 o 
 -18   2   4       37.75       40.84      7.98 o 
 -16   2   4       79.67       69.99      8.17 o 
 -14   2   4     9549.17     9872.88    160.96 o 
 -12   2   4       59.21       90.69      5.80 o 
 -10   2   4    69800.00    78448.19   1011.24 o 
  -8   2   4    13049.96    13248.08    173.11 o 
  -6   2   4     2423.57     2706.55     37.16 o 
  -4   2   4      113.20       95.26      3.75 o 
  -2   2   4      188.26      283.13      6.86 o 
   0   2   4      128.57      207.77      7.44 o 
   2   2   4      478.59      497.44      9.01 o 
   4   2   4     8713.23     9250.65    121.80 o 
   6   2   4    17760.23    16992.64    222.01 o 
   8   2   4     5013.12     5650.91     89.22 o 
  10   2   4    14131.60    14530.86    237.68 o 
  12   2   4     1074.23     1062.33     25.97 o 
  14   2   4      771.71      684.67     21.62 o 
  16   2   4      472.84      471.76     27.17 o 
  18   2   4       35.51       31.36     11.18 o 
  20   2   4     1751.71     1835.45     56.36 o 
 -25   3   4      370.02      414.74     20.00 o 
 -23   3   4      290.42      337.56     17.39 o 
 -21   3   4     5448.32     5399.31     97.27 o 
 -19   3   4      196.72      161.52     11.62 o 
 -17   3   4     7317.63     7474.84    127.11 o 
 -15   3   4     4042.87     4167.14     67.63 o 
 -13   3   4    10176.04    10511.06    139.48 o 
 -11   3   4    36780.02    38478.63    498.48 o 
  -9   3   4      450.37      316.49      7.73 o 
  -7   3   4    21050.50    20209.01    262.69 o 
  -5   3   4     5362.21     5707.13     75.70 o 
  -3   3   4    40163.31    43048.88    618.46 o 
  -1   3   4     3105.19     2597.40     35.57 o 
   3   3   4    37634.05    40081.64    517.86 o 
   5   3   4    10497.10    12207.30    160.06 o 
   7   3   4     7097.47     6758.08     91.07 o 
   9   3   4     3391.19     3275.99    120.62 o 
  11   3   4     5118.81     4575.68    127.54 o 
  13   3   4     3248.89     2927.21     56.50 o 
  15   3   4       17.05        9.57      9.16 o 
  17   3   4     1098.61     1146.16     30.96 o 
  19   3   4      267.70      318.71     17.92 o 
 -24   4   4      159.01      145.11     14.15 o 
 -22   4   4      292.58      264.61     15.62 o 
 -20   4   4      326.57      404.45     17.73 o 
 -18   4   4      188.97      155.21     17.51 o 
 -16   4   4     2033.89     2014.41     52.48 o 
 -14   4   4        8.38       13.56      5.46 o 
 -10   4   4     5311.76     5958.35     80.52 o 
  -8   4   4     3360.46     3819.48     52.51 o 
  -6   4   4     4611.23     4994.54     67.09 o 
  -4   4   4      606.77      739.96     12.13 o 
  -2   4   4     3261.92     3841.71     57.02 o 
   0   4   4      168.32      180.44      7.46 o 
   2   4   4     2244.42     2431.92     36.34 o 
   4   4   4      378.15      499.42     11.13 o 
   6   4   4     1075.34     1375.43     21.77 o 
   8   4   4     1499.49     1456.07     46.85 o 
  10   4   4        0.27        9.29      7.53 o 
  12   4   4        7.72       -4.85      7.01 o 
  14   4   4      135.21      128.32     11.82 o 
  16   4   4      244.46      233.09     14.52 o 
  18   4   4      209.47      184.34     17.93 o 
  20   4   4        0.83       13.86     11.92 o 
 -23   5   4      167.15      162.39     13.88 o 
 -21   5   4     2039.33     2083.85     45.06 o 
 -19   5   4     1650.34     1576.33     45.33 o 
 -17   5   4    16103.98    16438.98    268.85 o 
 -15   5   4     1499.40     1507.52     28.24 o 
 -13   5   4     5998.61     6187.82     84.58 o 
 -11   5   4     6700.13     6123.17     83.21 o 
  -9   5   4       73.06       95.58     14.53 o 
  -7   5   4    32925.47    35424.45    503.76 o 
  -5   5   4     5676.19     5800.09     77.80 o 
  -3   5   4     6328.78     5787.32     84.91 o 
  -1   5   4     8760.32     8879.41    128.45 o 
   1   5   4      459.43      375.67      7.98 o 
   3   5   4    14866.41    15463.76    202.43 o 
   5   5   4     3595.45     4193.88     57.80 o 
   7   5   4    14445.85    15120.40    199.06 o 
   9   5   4     2330.46     2288.20     43.52 o 
  11   5   4     1992.07     1839.09     33.24 o 
  13   5   4     6138.89     5828.80    102.64 o 
  15   5   4      340.93      366.24     17.37 o 
  17   5   4      989.07     1031.41     29.36 o 
  19   5   4      196.05      259.52     17.14 o 
 -24   6   4      511.69      542.87     26.83 o 
 -22   6   4        4.66        3.91      9.79 o 
 -20   6   4      390.47      354.85     16.48 o 
 -18   6   4     1364.57     1278.57     30.68 o 
 -16   6   4       53.10       85.30     11.99 o 
 -14   6   4     2617.38     2666.88     49.99 o 
 -12   6   4      944.44     1013.36     19.74 o 
 -10   6   4     2651.47     2257.44     33.64 o 
  -8   6   4    14061.40    15727.97    206.56 o 
  -6   6   4     1950.68     1929.79     28.77 o 
  -4   6   4    17709.00    17869.79    256.15 o 
  -2   6   4     1387.92     1467.33     24.87 o 
   0   6   4     4651.85     4807.89     71.93 o 
   2   6   4      152.43      148.40      5.56 o 
   4   6   4    10312.26    10462.65    138.92 o 
   6   6   4    12485.71    13078.20    172.47 o 
   8   6   4     2122.06     2280.96     48.71 o 
  10   6   4     4589.35     4445.52     88.52 o 
  12   6   4      453.12      490.36     17.67 o 
  14   6   4       56.95       56.56     10.29 o 
  16   6   4      302.23      283.56     20.92 o 
  18   6   4      447.36      434.68     23.09 o 
 -23   7   4       43.08       42.46     15.02 o 
 -21   7   4     1466.57     1440.42     42.41 o 
 -19   7   4       47.21       53.61     10.95 o 
 -17   7   4     2523.91     2506.72     43.99 o 
 -15   7   4      262.82      317.77     23.19 o 
 -13   7   4     1841.88     1797.31     43.17 o 
 -11   7   4      403.94      389.70     21.44 o 
  -9   7   4      582.37      529.96     12.17 o 
  -7   7   4     2561.76     2395.40     35.50 o 
  -5   7   4      172.90      215.47      8.69 o 
  -3   7   4     1047.42      919.33     17.92 o 
  -1   7   4    14772.99    16712.72    239.59 o 
   1   7   4       26.23       50.14     11.19 o 
   3   7   4       48.58      102.05      9.25 o 
   5   7   4     2216.73     2338.67     42.78 o 
   7   7   4     2869.38     2932.64     59.86 o 
   9   7   4     2765.21     2725.79     51.20 o 
  11   7   4      433.30      406.70     15.38 o 
  13   7   4     1055.27     1000.76     31.50 o 
  15   7   4        2.04       -5.25     10.36 o 
  17   7   4       56.64       58.98     14.08 o 
 -22   8   4       96.55      146.47     17.02 o 
 -20   8   4     1998.22     1957.71     56.28 o 
 -18   8   4     1802.67     1811.62     47.54 o 
 -16   8   4     1032.94     1026.39     23.28 o 
 -14   8   4     8996.50     9041.51    135.13 o 
 -12   8   4      327.40      315.97     15.71 o 
 -10   8   4    13366.58    13252.99    176.07 o 
  -8   8   4     8107.51     8111.96    133.90 o 
  -6   8   4     1587.90     1612.62     25.63 o 
  -4   8   4    24475.53    25232.55    328.84 o 
  -2   8   4    11925.72    13470.36    194.62 o 
   0   8   4    16367.45    16282.05    234.14 o 
   2   8   4      739.53      921.71     18.90 o 
   4   8   4    16662.31    16657.84    268.93 o 
   6   8   4     5209.38     5022.39     97.91 o 
   8   8   4      246.36      202.55     11.70 o 
  10   8   4     7144.31     7122.10    121.18 o 
  12   8   4      703.14      819.73     25.55 o 
  14   8   4      827.23      748.82     27.67 o 
  16   8   4      570.43      560.36     25.11 o 
  18   8   4      145.55      169.01     18.15 o 
 -21   9   4       37.79       54.97     14.30 o 
 -19   9   4        0.39        7.50     11.20 o 
 -17   9   4     1415.68     1311.11     32.23 o 
 -15   9   4     1620.90     1672.61     45.79 o 
 -13   9   4       49.78       25.67      7.50 o 
 -11   9   4      988.21     1003.48     34.94 o 
  -9   9   4     2487.51     2576.72     39.37 o 
  -7   9   4     1348.88     1250.41     24.16 o 
  -5   9   4        6.61        8.19      5.27 o 
  -3   9   4     5643.43     4655.38    158.50 o 
  -1   9   4       92.59      108.94      7.90 o 
   1   9   4      737.99      787.97     27.41 o 
   3   9   4      649.53      638.70     26.61 o 
   5   9   4        3.64        1.48      5.97 o 
   7   9   4     1709.84     1554.22     38.85 o 
   9   9   4      298.97      280.45     17.80 o 
  11   9   4      394.00      369.85     17.20 o 
  13   9   4      181.67      202.68     16.19 o 
  15   9   4       84.73       99.44     14.56 o 
  17   9   4      360.52      383.99     22.57 o 
 -20  10   4      486.43      503.30     25.24 o 
 -18  10   4       61.11       66.86     13.41 o 
 -16  10   4       54.99       73.84     10.98 o 
 -14  10   4     4626.93     4400.12     80.25 o 
 -12  10   4     1775.13     1748.19     43.45 o 
 -10  10   4     1802.83     1660.57     62.83 o 
  -8  10   4     1725.73     1628.75     30.25 o 
  -6  10   4     3664.68     3705.61     60.07 o 
  -4  10   4     6298.27     6154.79    118.38 o 
  -2  10   4      474.93      526.82     14.54 o 
   0  10   4     5037.16     4503.14     70.16 o 
   2  10   4     3090.40     2978.82     54.90 o 
   4  10   4       82.57       64.55      7.41 o 
   6  10   4     3826.50     3643.02     59.35 o 
   8  10   4      678.66      574.86     20.00 o 
  10  10   4     3901.10     3883.84     73.01 o 
  12  10   4      221.28      260.12     15.51 o 
  14  10   4       86.77       94.50     16.52 o 
  16  10   4      109.79      139.25     21.40 o 
 -19  11   4       15.38       27.51     22.55 o 
 -17  11   4      540.10      574.36     29.47 o 
 -15  11   4     2286.27     2244.38     66.90 o 
 -13  11   4     1100.88     1088.61     34.82 o 
 -11  11   4     7910.80     7984.44    135.05 o 
  -9  11   4       27.24       38.17      8.53 o 
  -7  11   4    17133.82    17111.19    277.95 o 
  -5  11   4     1469.09     1416.22     27.59 o 
  -3  11   4      928.65      959.01     25.69 o 
  -1  11   4     3860.16     3799.07     60.90 o 
   1  11   4      247.05      257.98     11.57 o 
   3  11   4      169.31      156.42     10.75 o 
   5  11   4     1962.40     1987.98     36.61 o 
   7  11   4     8722.50     8836.64    172.12 o 
   9  11   4       23.54       65.44     17.79 o 
  11  11   4     1183.90     1087.70     30.03 o 
  13  11   4     1025.32     1120.66     38.05 o 
  15  11   4       10.31       18.41     14.73 o 
 -18  12   4       11.95       18.78     15.70 o 
 -16  12   4       10.21       19.20     31.56 o 
 -14  12   4      327.74      297.99     28.63 o 
 -12  12   4       95.56      136.90     18.65 o 
 -10  12   4     1043.84      984.32     29.81 o 
  -8  12   4       51.28       51.88      9.31 o 
  -6  12   4       33.96       37.56      9.15 o 
  -4  12   4     1245.22     1177.16     33.12 o 
  -2  12   4     1091.10      961.58     45.73 o 
   0  12   4      110.65       86.85      8.22 o 
   2  12   4     2844.91     2677.52     55.50 o 
   4  12   4       80.35      119.29     16.06 o 
   6  12   4      682.64      592.59     17.90 o 
   8  12   4      375.73      372.90     22.75 o 
  10  12   4      115.33      103.75     12.95 o 
  12  12   4       18.45        9.99     11.31 o 
  14  12   4       10.53        0.69     14.98 o 
 -17  13   4     1332.86     1371.35     50.37 o 
 -15  13   4       78.25       78.61     17.94 o 
 -13  13   4      375.22      391.93     43.29 o 
 -11  13   4     1683.76     1698.93     56.32 o 
  -9  13   4       65.01       96.43     13.27 o 
  -7  13   4     3401.40     3574.95     77.83 o 
  -5  13   4     4087.31     3824.82     82.24 o 
  -3  13   4     3570.81     3294.93     72.42 o 
  -1  13   4     1574.41     1530.62     40.33 o 
   1  13   4      634.35      664.59     24.85 o 
   3  13   4     4267.48     4085.64     66.84 o 
   5  13   4        8.04       10.31      8.84 o 
   7  13   4      798.73      858.91     25.98 o 
   9  13   4      797.39      948.81     35.05 o 
  11  13   4      114.26      156.64     14.89 o 
  13  13   4      389.88      477.31     32.90 o 
 -16  14   4        3.05        7.96     17.30 o 
 -14  14   4      510.46      519.99     41.94 o 
 -12  14   4       85.77       94.11     18.84 o 
 -10  14   4     1954.44     1976.34     50.07 o 
  -8  14   4      528.76      523.11     22.80 o 
  -6  14   4      491.31      457.87     21.89 o 
  -4  14   4     1049.37     1009.73     42.49 o 
  -2  14   4       16.20       14.75     11.28 o 
   0  14   4     1012.51     1117.34     34.10 o 
   2  14   4        4.15        2.65     11.09 o 
   4  14   4      794.08      813.68     28.70 o 
   6  14   4       67.16       45.13     22.21 o 
   8  14   4        8.91        7.62     14.28 o 
  10  14   4     1118.38     1201.80     33.75 o 
 -13  15   4       27.86       24.08     20.74 o 
 -11  15   4      207.29      234.96     28.63 o 
  -9  15   4        7.15        1.65     12.13 o 
  -7  15   4     2815.95     2744.65     65.01 o 
  -5  15   4     2275.45     2120.57    106.94 o 
  -3  15   4      480.54      431.11     22.26 o 
  -1  15   4      318.31      305.19     23.67 o 
   1  15   4      226.35      214.43     35.29 o 
   3  15   4      232.84      238.11     17.99 o 
   5  15   4       86.16       57.72     19.16 o 
   7  15   4      318.64      360.08     27.02 o 
   9  15   4      119.44      210.04     24.19 o 
 -10  16   4     1657.03     1736.44     60.39 o 
  -8  16   4      938.97      880.33     42.65 o 
  -6  16   4        5.75       -2.06     12.51 o 
  -4  16   4      132.17      135.15     16.35 o 
  -2  16   4       28.97       25.77     13.27 o 
   0  16   4     1025.09     1010.52     33.65 o 
   2  16   4      208.20      247.59     18.71 o 
   4  16   4      452.22      477.18     48.28 o 
   6  16   4     1198.03     1278.23     71.25 o 
  -7  17   4        1.28        8.32     13.57 o 
  -5  17   4       60.86       56.04     15.10 o 
  -3  17   4        7.35       22.96     14.41 o 
  -1  17   4        0.60        8.24     14.03 o 
   1  17   4       72.13       75.73     15.97 o 
 -25   1   5       47.10       41.84     11.77 o 
 -23   1   5      836.11      908.16     34.50 o 
 -21   1   5      375.00      365.71     16.24 o 
 -19   1   5     1581.14     1475.84     32.96 o 
 -17   1   5     4328.13     4226.49     75.20 o 
 -15   1   5     5110.27     5508.50    119.98 o 
 -13   1   5    31754.50    32088.13    416.59 o 
 -11   1   5     1925.33     1649.81     25.17 o 
  -9   1   5    42186.36    44627.98    576.65 o 
  -7   1   5     1084.09      866.71     15.46 o 
  -5   1   5      578.81      489.99     12.81 o 
  -3   1   5     9208.72    11657.05    152.17 o 
  -1   1   5    28886.97    31387.25    405.80 o 
   1   1   5    32291.89    34398.24    487.36 o 
   3   1   5    12847.75    12305.32    176.57 o 
   5   1   5     2913.33     3104.46     53.39 o 
   7   1   5    25132.12    26856.19    349.31 o 
   9   1   5     2032.19     1470.48     66.96 o 
  11   1   5     8303.30     8047.10    136.48 o 
  13   1   5     2245.84     2208.26     45.62 o 
  15   1   5     1625.71     1565.45     36.89 o 
  17   1   5      827.35      898.91     27.50 o 
  19   1   5      115.90      121.56     13.94 o 
 -24   2   5      570.86      623.36     22.86 o 
 -22   2   5      166.04      179.45     18.48 o 
 -20   2   5     1758.27     1727.37     37.71 o 
 -18   2   5      136.11      137.52     10.04 o 
 -16   2   5    10199.97     9786.67    144.39 o 
 -14   2   5     1137.75     1263.91     35.08 o 
 -12   2   5     5932.51     6118.46     82.76 o 
 -10   2   5    37606.72    41746.69    539.85 o 
  -8   2   5     6653.04     6974.84     92.64 o 
  -6   2   5      229.03      179.94      4.72 o 
  -4   2   5    14887.89    14821.91    211.92 o 
  -2   2   5    10565.86    11194.79    146.36 o 
   0   2   5    14581.37    15292.52    218.04 o 
   2   2   5     8434.71     8960.15    117.87 o 
   4   2   5    20360.34    21411.35    278.54 o 
   6   2   5      168.02      176.61     10.45 o 
   8   2   5     4711.56     4842.21     74.21 o 
  10   2   5     1728.84     1527.73     37.66 o 
  12   2   5      566.05      548.63     18.71 o 
  14   2   5     1736.28     1751.27     39.07 o 
  16   2   5      399.69      361.41     17.59 o 
  18   2   5      350.54      366.73     19.07 o 
 -25   3   5       11.91       11.47     11.22 o 
 -23   3   5     1098.62     1052.14     33.52 o 
 -21   3   5        3.04        4.41      9.16 o 
 -19   3   5     2901.21     3061.53     58.47 o 
 -17   3   5      238.02      188.24     10.74 o 
 -15   3   5       30.54       24.43      6.24 o 
 -13   3   5     5445.25     5217.09     71.61 o 
 -11   3   5      808.52      644.30     12.38 o 
  -9   3   5    13134.00    14810.45    193.84 o 
  -7   3   5      330.35      462.02      8.94 o 
  -5   3   5      747.21      642.28     12.46 o 
  -3   3   5     1577.06     1423.95     23.22 o 
  -1   3   5     1904.06     2010.80     30.27 o 
   1   3   5    14038.79    14392.17    229.68 o 
   3   3   5       11.64       23.70      3.42 o 
   5   3   5       21.29       10.58      3.69 o 
   7   3   5       15.13       35.63      8.40 o 
   9   3   5     1695.28     1836.37     53.09 o 
  11   3   5     4404.53     4364.09     78.55 o 
  13   3   5     1588.40     1596.37     44.32 o 
  15   3   5     1428.58     1414.61     34.37 o 
  17   3   5       55.08       62.50     12.06 o 
  19   3   5       49.88       69.87     16.69 o 
 -24   4   5      934.26      942.52     28.87 o 
 -22   4   5     1026.02     1012.22     28.18 o 
 -20   4   5     1047.44     1032.23     27.20 o 
 -18   4   5     1658.34     1504.61     49.99 o 
 -16   4   5     9870.75     9873.59    146.02 o 
 -14   4   5     4398.32     4746.63     84.63 o 
 -12   4   5     1556.03     1508.37     24.01 o 
 -10   4   5     7038.51     6794.02     91.34 o 
  -8   4   5     8793.78     9257.99    122.46 o 
  -6   4   5    53887.19    56624.17    731.18 o 
  -4   4   5    15912.77    16056.47    229.99 o 
  -2   4   5     5208.02     4899.58     71.11 o 
   0   4   5     4386.16     4442.88     60.26 o 
   2   4   5      986.09     1053.90     17.33 o 
   4   4   5    23924.28    24702.64    320.90 o 
   6   4   5     6031.59     6223.82     84.27 o 
   8   4   5    18031.07    18646.96    272.29 o 
  10   4   5     9529.95     9811.56    234.60 o 
  12   4   5       42.10       48.93     16.89 o 
  14   4   5     1759.52     1779.76     42.50 o 
  16   4   5      390.39      332.88     17.06 o 
  18   4   5       58.48       50.57     12.09 o 
 -25   5   5       77.11       84.05     15.71 o 
 -23   5   5       25.65       21.59      9.98 o 
 -21   5   5     1027.57      987.66     27.22 o 
 -19   5   5      350.49      361.20     15.87 o 
 -17   5   5       48.20       66.96      8.12 o 
 -15   5   5      313.41      293.88     15.98 o 
 -13   5   5     4636.93     4538.14     77.73 o 
 -11   5   5     2004.99     1926.45     29.26 o 
  -9   5   5     6267.79     6516.27     87.78 o 
  -7   5   5    29182.73    32796.09    425.14 o 
  -5   5   5      200.29      143.07     12.17 o 
  -3   5   5      129.38      160.25      5.93 o 
  -1   5   5     2183.30     2530.00     39.63 o 
   1   5   5    10457.43    11368.64    149.75 o 
   3   5   5      109.13      155.11      6.77 o 
   5   5   5      865.70      776.32     14.52 o 
   7   5   5     3430.83     3323.83     51.61 o 
   9   5   5     1404.28     1564.48     30.89 o 
  11   5   5      135.20      100.85     21.59 o 
  13   5   5       10.49        1.80      8.38 o 
  15   5   5      430.40      353.85     17.61 o 
  17   5   5      168.98      147.08     16.03 o 
  19   5   5      146.20      116.70     16.48 o 
 -24   6   5      263.60      264.50     20.24 o 
 -22   6   5      496.69      470.72     23.75 o 
 -20   6   5     1036.44     1107.27     28.65 o 
 -18   6   5      306.30      286.01     22.10 o 
 -16   6   5     3868.99     3602.31     77.57 o 
 -14   6   5     3258.49     3225.36     52.37 o 
 -12   6   5     3240.54     3287.32     51.74 o 
 -10   6   5     8905.16     8748.75    116.97 o 
  -8   6   5      326.15      373.92      9.90 o 
  -6   6   5    17877.84    18514.91    241.89 o 
  -4   6   5     1962.15     1864.68     27.49 o 
  -2   6   5     1883.35     1695.03     28.42 o 
   0   6   5    18991.03    19681.08    280.96 o 
   2   6   5     7824.81     7850.96    105.12 o 
   4   6   5     1749.82     1553.55     24.82 o 
   6   6   5       82.66       69.57      6.86 o 
   8   6   5     1744.46     1621.06     35.55 o 
  10   6   5     5638.76     5486.64     96.09 o 
  12   6   5       81.68       70.47     11.45 o 
  14   6   5     1343.42     1410.09     39.36 o 
  16   6   5        1.71       -3.55     11.19 o 
  18   6   5      337.03      345.63     21.62 o 
 -23   7   5      230.35      290.97     20.56 o 
 -21   7   5       63.83       78.37     13.58 o 
 -19   7   5     1594.21     1468.73     41.10 o 
 -17   7   5     5228.41     5445.71     96.42 o 
 -15   7   5      519.73      494.91     14.84 o 
 -13   7   5     9002.73     9000.23    121.41 o 
 -11   7   5     2056.20     2033.91     35.08 o 
  -9   7   5     4606.35     4504.02     62.98 o 
  -7   7   5    11898.08    12466.50    164.83 o 
  -5   7   5     1982.52     2229.27     34.01 o 
  -3   7   5     6343.34     5215.88     78.32 o 
  -1   7   5     3918.28     4547.51     69.05 o 
   1   7   5    12048.25    12840.74    185.72 o 
   3   7   5     1678.02     1392.51     25.46 o 
   5   7   5     4133.66     4121.63     64.36 o 
   7   7   5    12539.19     9684.81    316.10 o 
   9   7   5      456.06      492.47     16.70 o 
  11   7   5     1287.46     1311.32     33.42 o 
  13   7   5      744.40      787.81     27.67 o 
  15   7   5      529.78      485.30     23.26 o 
  17   7   5      433.72      493.14     24.84 o 
 -22   8   5      197.52      188.12     17.49 o 
 -20   8   5      775.64      746.11     28.82 o 
 -18   8   5      260.16      233.77     13.88 o 
 -16   8   5      194.05      178.30     12.34 o 
 -14   8   5     3709.97     3501.19     90.16 o 
 -12   8   5     2241.44     2071.53     33.17 o 
 -10   8   5     1003.90     1044.88     23.26 o 
  -8   8   5      149.22      162.64      8.31 o 
  -6   8   5       50.10       48.76      8.40 o 
  -4   8   5      265.76      197.71      8.32 o 
  -2   8   5     2633.28     2673.89     43.39 o 
   0   8   5      628.07      703.09     15.77 o 
   2   8   5      102.31       58.12      6.28 o 
   4   8   5      103.08       99.20      7.47 o 
   6   8   5      103.79      118.80     17.83 o 
   8   8   5       66.00       60.96      9.32 o 
  10   8   5       73.50      109.76     10.58 o 
  12   8   5      454.57      332.53     18.21 o 
  14   8   5        2.11      -10.23     10.94 o 
  16   8   5       98.32      103.99     14.95 o 
 -21   9   5       67.83       73.45     14.52 o 
 -19   9   5      874.36      904.41     46.52 o 
 -17   9   5     4570.99     4496.75    103.49 o 
 -15   9   5     1667.92     1611.22     52.98 o 
 -13   9   5     2931.35     2987.50     56.95 o 
 -11   9   5     8893.98     8797.13    146.63 o 
  -9   9   5    11799.97    11280.70    185.45 o 
  -7   9   5     6839.13     6994.96    117.45 o 
  -5   9   5     4065.37     4008.66     70.20 o 
  -3   9   5    17189.69    18192.57    261.56 o 
  -1   9   5       46.00       35.92      5.90 o 
   1   9   5     5651.03     5320.52     81.31 o 
   3   9   5     2851.14     2781.68     46.16 o 
   5   9   5     4058.60     3963.91     66.98 o 
   7   9   5     4675.34     4668.59     83.12 o 
   9   9   5        0.30       -6.36      7.98 o 
  11   9   5      836.69      938.78     61.52 o 
  13   9   5      424.10      459.64     22.36 o 
  15   9   5      394.08      416.01     22.91 o 
 -20  10   5      693.54      723.03     35.15 o 
 -18  10   5      111.19      101.00     13.92 o 
 -16  10   5     2362.41     2222.66     53.82 o 
 -14  10   5      118.32      144.52     13.95 o 
 -12  10   5      236.38      290.48     13.91 o 
 -10  10   5     4496.38     4402.03     78.11 o 
  -8  10   5     2600.88     2415.27     54.20 o 
  -6  10   5     1392.25     1317.80     29.25 o 
  -4  10   5     2488.21     2396.65     46.17 o 
  -2  10   5     4188.37     4111.96     64.82 o 
   0  10   5     4104.80     3842.36     95.35 o 
   2  10   5     1680.70     1639.29     34.27 o 
   4  10   5     2311.91     2167.45     38.35 o 
   6  10   5      276.06      223.52     12.48 o 
   8  10   5      480.36      484.02     18.59 o 
  10  10   5      185.69      225.61     14.34 o 
  12  10   5      202.02      183.79     23.43 o 
  14  10   5     1346.54     1378.68     44.27 o 
 -19  11   5      324.51      274.62     35.40 o 
 -17  11   5      434.54      480.81     22.92 o 
 -15  11   5      184.50      158.34     14.89 o 
 -13  11   5     1284.34     1176.72     34.62 o 
 -11  11   5       24.40       37.14      9.14 o 
  -9  11   5     1279.59     1190.60     28.34 o 
  -7  11   5     1259.09     1189.15     28.17 o 
  -5  11   5     2820.10     2629.26     50.45 o 
  -3  11   5       34.87       34.24      7.75 o 
  -1  11   5       57.37       71.81      9.76 o 
   1  11   5     2596.14     2495.79     48.26 o 
   3  11   5     6036.20     5697.07    115.40 o 
   5  11   5      300.64      335.20     14.06 o 
   7  11   5        7.81        9.85     10.66 o 
   9  11   5      366.32      311.63     16.49 o 
  11  11   5      363.81      374.63     18.53 o 
  13  11   5      317.62      344.57     22.50 o 
 -18  12   5       59.72       54.94     17.43 o 
 -16  12   5     1487.66     1625.27     60.31 o 
 -14  12   5     1746.71     1734.44     57.17 o 
 -12  12   5     1928.83     1910.71     40.80 o 
 -10  12   5     6784.08     6701.23    115.77 o 
  -8  12   5     2077.07     1916.67     40.11 o 
  -6  12   5    12711.33    12947.20    213.58 o 
  -4  12   5       18.88       16.09      8.48 o 
  -2  12   5     1458.31     1273.96     29.73 o 
   0  12   5     2208.56     2116.75     43.18 o 
   2  12   5       35.10       23.50      8.92 o 
   4  12   5     4015.82     3887.80     71.88 o 
   6  12   5     2053.63     2049.50     57.67 o 
   8  12   5     1636.22     1734.15     40.07 o 
  10  12   5      538.13      646.79     23.53 o 
  12  12   5       34.59       48.72     13.31 o 
 -17  13   5       56.39       69.52     18.33 o 
 -15  13   5        9.84       18.03     16.27 o 
 -13  13   5      436.85      486.19     30.16 o 
 -11  13   5      956.71      981.92     31.27 o 
  -9  13   5      489.18      541.79     23.49 o 
  -7  13   5       65.15       65.25     12.19 o 
  -5  13   5      108.50      146.61     12.11 o 
  -3  13   5      350.58      378.77     26.45 o 
  -1  13   5      227.11      236.79     13.25 o 
   1  13   5       46.12       49.31      9.92 o 
   3  13   5      339.50      349.39     17.84 o 
   5  13   5     1089.05      890.91     25.43 o 
   7  13   5     1186.01     1054.07     35.32 o 
   9  13   5       17.99       33.36     14.20 o 
  11  13   5      618.76      633.61     28.90 o 
 -16  14   5      770.53      826.53     41.03 o 
 -14  14   5      314.68      307.63     41.03 o 
 -12  14   5      904.46      863.03     39.43 o 
 -10  14   5     3410.15     3538.00     78.87 o 
  -8  14   5        0.00       13.80     11.65 o 
  -6  14   5      998.26     1042.70     43.83 o 
  -4  14   5      333.29      271.99     17.81 o 
  -2  14   5     1551.92     1516.75     41.59 o 
   0  14   5     1566.36     1502.58     66.89 o 
   2  14   5       99.58      101.78     14.18 o 
   4  14   5     2035.12     2062.92     52.91 o 
   6  14   5      434.84      393.66     27.57 o 
   8  14   5      133.84      200.66     18.92 o 
  10  14   5      164.11      159.26     21.34 o 
 -13  15   5      980.18     1106.81     45.99 o 
 -11  15   5       19.63       85.73     33.37 o 
  -9  15   5      295.91      286.09     19.42 o 
  -7  15   5     1987.29     2078.41     53.11 o 
  -5  15   5      219.79      171.31     16.66 o 
  -3  15   5     1922.74     1792.09     47.43 o 
  -1  15   5        8.86        8.36     12.21 o 
   1  15   5     1954.98     1900.52     49.87 o 
   3  15   5      969.48      913.36     31.89 o 
   5  15   5        7.82       14.62     16.94 o 
   7  15   5      539.95      610.35     34.83 o 
 -10  16   5      398.80      402.72     22.77 o 
  -8  16   5       19.52       17.95     12.96 o 
  -6  16   5      262.22      247.49     19.35 o 
  -4  16   5      107.55       99.11     15.67 o 
  -2  16   5      110.29      110.93     15.91 o 
   0  16   5       38.99       40.85     13.97 o 
   2  16   5        1.64       -7.26     12.49 o 
   4  16   5        8.16        9.37     16.62 o 
  -5  17   5      111.62      156.43     17.80 o 
  -3  17   5     1717.97     1725.56     48.57 o 
  -1  17   5      649.29      660.29     40.68 o 
 -26   0   6     1310.84     1309.28     49.67 o 
 -24   0   6      388.40      377.36     25.60 o 
 -22   0   6     3153.21     2994.51     83.42 o 
 -20   0   6     3215.26     3230.37     86.45 o 
 -18   0   6     4722.70     4500.51    112.98 o 
 -16   0   6      115.79       64.17     10.72 o 
 -14   0   6     4868.48     5567.41    114.58 o 
 -12   0   6    25129.84    25288.94    465.39 o 
 -10   0   6    19797.54    20660.53    380.62 o 
  -8   0   6     1226.26      932.41     21.56 o 
  -6   0   6    14875.74    15546.09    286.32 o 
  -4   0   6     4311.08     4266.53     82.83 o 
  -2   0   6    30373.47    30691.56    561.74 o 
   0   0   6     9986.56    10941.41    202.50 o 
   2   0   6    95023.25    97892.60   1782.62 o 
   4   0   6     6943.28     7181.01    135.38 o 
   6   0   6      685.34      716.45     19.59 o 
   8   0   6     5185.99     5015.22    180.82 o 
  10   0   6     1352.90     1183.27     73.50 o 
  12   0   6     2723.98     2761.32     76.85 o 
  14   0   6     2207.89     2144.56     65.12 o 
  16   0   6      463.27      502.52     28.76 o 
  18   0   6      676.55      648.25     34.10 o 
 -25   1   6      315.21      362.18     24.40 o 
 -23   1   6        3.70        2.64      9.24 o 
 -21   1   6      504.09      498.66     18.28 o 
 -19   1   6      252.21      242.68     26.77 o 
 -17   1   6     2043.82     2002.13     39.79 o 
 -15   1   6      323.24      327.17     14.01 o 
 -13   1   6      172.01       80.52      5.16 o 
 -11   1   6      180.42      156.07      5.92 o 
  -9   1   6      484.02      420.97     10.62 o 
  -7   1   6      201.61      209.11      8.42 o 
  -5   1   6     1806.38     1624.92     23.58 o 
  -3   1   6     3524.54     3850.45     55.20 o 
  -1   1   6       34.28       27.60      3.63 o 
   1   1   6     2526.52     2689.66     40.98 o 
   3   1   6     1457.89     1281.20     32.64 o 
   5   1   6     2571.69     2415.03     35.25 o 
   7   1   6     3717.72     4008.50     57.29 o 
   9   1   6     1157.88     1079.87     25.63 o 
  11   1   6      140.86      149.91     11.07 o 
  13   1   6      120.22      126.74     11.39 o 
  15   1   6      865.22      793.94     25.22 o 
  17   1   6      279.49      306.53     17.52 o 
  19   1   6       44.52       45.71     13.34 o 
 -26   2   6      324.87      345.18     18.53 o 
 -24   2   6        1.36        5.70      9.93 o 
 -22   2   6     1202.97     1154.02     29.60 o 
 -20   2   6      507.44      526.72     17.91 o 
 -18   2   6        6.80       21.88      7.12 o 
 -16   2   6     2705.47     2561.02     54.13 o 
 -14   2   6     2811.79     3184.55     55.99 o 
 -12   2   6     2119.76     1605.20     27.23 o 
 -10   2   6     3414.19     3541.02     49.21 o 
  -8   2   6      234.38      162.15      5.24 o 
  -6   2   6     7525.86     7115.12    104.00 o 
  -4   2   6     8906.08     9929.57    143.37 o 
  -2   2   6       88.42       52.19      2.97 o 
   0   2   6     3596.02     3781.48     56.44 o 
   2   2   6    11780.50    12666.08    165.93 o 
   4   2   6    29891.23    31459.71    407.99 o 
   6   2   6        8.36       -0.02      4.04 o 
   8   2   6     8922.16     8805.41    171.52 o 
  10   2   6      154.56      156.78     15.55 o 
  12   2   6     2809.25     2769.10     79.26 o 
  14   2   6     1215.33     1210.47     30.88 o 
  16   2   6      992.95      988.21     29.06 o 
  18   2   6        6.11        8.26     11.15 o 
 -25   3   6      505.63      546.63     21.71 o 
 -23   3   6      712.03      748.90     23.85 o 
 -21   3   6     1128.65     1135.86     28.96 o 
 -19   3   6      129.47      143.26     13.67 o 
 -17   3   6     7716.81     7746.89    130.49 o 
 -15   3   6    14109.69    11210.07    376.30 o 
 -13   3   6    18600.82    18853.07    246.85 o 
 -11   3   6     1648.63     1643.65     25.30 o 
  -9   3   6    22540.08    23069.88    300.08 o 
  -7   3   6    13670.96    15256.96    219.26 o 
  -5   3   6    18178.57    18595.39    265.78 o 
  -3   3   6     3948.69     4183.05     56.66 o 
  -1   3   6     9862.34    10606.17    139.36 o 
   1   3   6    18224.26    18162.18    259.47 o 
   3   3   6     5055.80     5605.93     75.83 o 
   5   3   6     3390.03     3249.67     46.07 o 
   7   3   6     7347.28     7297.02    102.54 o 
   9   3   6     4814.67     4871.23     79.44 o 
  11   3   6     3425.79     3133.01     59.74 o 
  13   3   6       18.51       15.11      9.24 o 
  15   3   6     3487.17     3594.97     69.94 o 
  17   3   6      129.91      128.41     14.48 o 
 -24   4   6       14.60       21.34     13.00 o 
 -22   4   6       50.40       40.42     10.24 o 
 -20   4   6       70.70       45.06      9.18 o 
 -18   4   6      348.83      357.79     14.48 o 
 -16   4   6      199.79      230.05     12.02 o 
 -14   4   6       49.22       78.96      7.00 o 
 -12   4   6       76.91       98.54      5.81 o 
 -10   4   6       20.32       13.02      3.59 o 
  -8   4   6     3693.59     4706.30     64.08 o 
  -6   4   6      651.84      684.12     15.78 o 
  -4   4   6       73.02       85.52      9.36 o 
  -2   4   6      467.95      478.15      9.19 o 
   0   4   6     1420.62     1423.82     28.79 o 
   2   4   6        0.64       12.74      4.74 o 
   4   4   6     2211.87     2622.40     37.97 o 
   6   4   6      375.44      447.32     12.02 o 
   8   4   6      530.52      545.83     14.82 o 
  10   4   6        1.70        5.84      7.71 o 
  12   4   6       94.57      112.16     11.81 o 
  14   4   6       17.57       15.41      9.59 o 
  16   4   6       14.61       12.29     10.44 o 
  18   4   6       31.73       39.85     13.80 o 
 -25   5   6      645.59      678.06     29.57 o 
 -23   5   6     1309.99     1259.68     39.17 o 
 -21   5   6      965.11      886.93     30.60 o 
 -19   5   6     2524.60     2543.59     50.23 o 
 -17   5   6      157.06      144.01      8.79 o 
 -15   5   6     4162.01     4102.40     64.65 o 
 -13   5   6     9356.18     9500.13    139.13 o 
 -11   5   6      118.62      152.37      6.78 o 
  -9   5   6     1898.12     1302.21     20.87 o 
  -7   5   6     3197.35     3279.82     46.02 o 
  -5   5   6    27093.75    28139.75    401.12 o 
  -3   5   6     3105.67     2724.19     38.20 o 
  -1   5   6     6994.12     6916.08     92.53 o 
   1   5   6    19401.56    20156.81    263.09 o 
   3   5   6     1751.46     1879.40     28.95 o 
   7   5   6      918.43      880.14     20.76 o 
   9   5   6      425.82      376.81     14.65 o 
  11   5   6     4988.00     4718.08     98.22 o 
  13   5   6       25.93       41.84     11.21 o 
  15   5   6     1128.56     1179.83     36.15 o 
  17   5   6      115.02      144.79     16.60 o 
 -24   6   6        4.66       15.26     12.97 o 
 -22   6   6      285.69      326.73     20.19 o 
 -20   6   6     1287.91     1225.29     36.59 o 
 -18   6   6      680.10      671.76     24.63 o 
 -16   6   6     2249.83     2350.99     52.20 o 
 -14   6   6       44.54       45.64      5.55 o 
 -12   6   6     4190.12     4111.20     63.22 o 
 -10   6   6     2454.06     2338.92     38.82 o 
  -8   6   6    12484.60    13710.53    180.65 o 
  -6   6   6    39635.05    44337.63    629.61 o 
  -4   6   6     3485.53     4054.43     61.49 o 
  -2   6   6      107.75       64.17      4.98 o 
   0   6   6      413.83      533.73     12.83 o 
   2   6   6     2866.28     2638.05     42.60 o 
   4   6   6     8698.36     8922.64    167.36 o 
   6   6   6     2963.27     2959.36     58.25 o 
   8   6   6     3323.72     3370.67     76.93 o 
  10   6   6      537.86      470.23     20.10 o 
  12   6   6       49.25       70.52     11.69 o 
  14   6   6      108.56      101.60     14.09 o 
  16   6   6        1.38       -7.38     11.44 o 
 -23   7   6       64.08       61.67     14.27 o 
 -21   7   6      344.91      341.05     20.40 o 
 -19   7   6      361.18      313.11     25.23 o 
 -17   7   6      459.10      450.74     17.29 o 
 -15   7   6      289.31      247.97     17.33 o 
 -13   7   6      347.93      322.19     14.16 o 
 -11   7   6       73.66       52.38      6.34 o 
  -9   7   6     4245.18     4136.29    148.07 o 
  -7   7   6     1854.24     1823.64     28.00 o 
  -5   7   6      130.96       91.06      5.76 o 
  -3   7   6     1145.18     1127.96     21.24 o 
  -1   7   6     1172.19     1331.94     24.28 o 
   1   7   6     2642.79     2840.09     61.99 o 
   3   7   6      628.29      679.95     42.84 o 
   5   7   6     1762.07     1702.53     39.57 o 
   7   7   6     4212.53     4232.62     85.66 o 
   9   7   6       46.93       35.41      8.41 o 
  11   7   6        4.64       11.24      9.85 o 
  13   7   6       90.81       83.74     13.44 o 
  15   7   6      893.39      843.65     31.02 o 
  17   7   6       33.62       39.39     15.01 o 
 -22   8   6     1128.57     1116.64     36.74 o 
 -20   8   6     2277.17     2334.12     57.84 o 
 -18   8   6     2190.74     2356.34     48.59 o 
 -16   8   6     7408.29     7490.19    128.72 o 
 -14   8   6     2838.75     2817.21     54.16 o 
 -12   8   6     1895.58     1842.53     33.28 o 
 -10   8   6    10850.19    10841.82    203.06 o 
  -8   8   6     7381.43     7231.19    139.99 o 
  -6   8   6    10236.62    10307.02    239.41 o 
  -4   8   6     1584.52     1317.15     39.21 o 
  -2   8   6    20000.62    19876.24    637.61 o 
   0   8   6      568.68      489.56     20.26 o 
   2   8   6    11674.51    11292.19    185.64 o 
   4   8   6     1646.94     1572.89     29.15 o 
   6   8   6     2631.79     2550.28     57.90 o 
   8   8   6     6577.81     6269.33    109.75 o 
  10   8   6      752.78      680.96     36.21 o 
  12   8   6      390.72      337.53     19.22 o 
  14   8   6     1957.17     2040.72     65.59 o 
  16   8   6      691.71      710.27     44.33 o 
 -21   9   6       24.16       42.95     13.52 o 
 -19   9   6      548.62      549.71     24.64 o 
 -17   9   6      528.20      536.98     20.21 o 
 -15   9   6     3113.37     3025.33     67.34 o 
 -13   9   6      108.16       90.55      9.35 o 
 -11   9   6       15.37       24.51      9.19 o 
  -9   9   6        8.49        1.93      6.63 o 
  -7   9   6       62.99       48.86      7.53 o 
  -5   9   6     4229.72     4171.71     73.62 o 
  -3   9   6     2572.22     2534.76     48.01 o 
  -1   9   6      589.44      500.69     26.56 o 
   1   9   6      941.54      875.26     25.22 o 
   3   9   6      343.70      312.97     12.10 o 
   5   9   6      421.81      390.88     36.84 o 
   7   9   6        6.35       18.09      8.66 o 
   9   9   6      796.57      766.40     23.26 o 
  11   9   6        2.09        3.60     11.81 o 
  13   9   6      251.64      235.02     22.58 o 
  15   9   6      434.95      410.95     23.14 o 
 -20  10   6      260.46      274.27     35.96 o 
 -18  10   6      567.14      603.32     25.27 o 
 -16  10   6     5355.54     5063.11    105.69 o 
 -14  10   6      297.69      314.27     26.94 o 
 -12  10   6      597.44      532.75     17.86 o 
 -10  10   6      650.26      640.92     22.74 o 
  -8  10   6     1240.23     1196.17     27.90 o 
  -6  10   6     9256.22     9099.60    152.03 o 
  -4  10   6      226.05      193.69     11.06 o 
  -2  10   6     3637.11     3370.43     61.87 o 
   0  10   6       27.37       12.64      7.36 o 
   2  10   6     2184.58     2183.70     59.85 o 
   4  10   6     3682.02     3541.47     65.43 o 
   6  10   6      217.45      191.77     14.81 o 
   8  10   6     1180.21     1258.80     31.41 o 
  10  10   6      115.74      124.98     12.30 o 
  12  10   6       49.05       56.86     14.62 o 
  14  10   6      708.90      759.73     35.41 o 
 -19  11   6     1324.50     1482.31     51.63 o 
 -17  11   6      531.88      474.07     23.00 o 
 -15  11   6     4798.80     4569.18     97.18 o 
 -13  11   6     6398.62     6630.05    114.85 o 
 -11  11   6      769.63      780.43     22.48 o 
  -9  11   6     2438.34     2483.07     49.05 o 
  -7  11   6      693.98      616.71     24.33 o 
  -5  11   6     4220.86     3875.56     70.60 o 
  -3  11   6      559.99      490.12     18.52 o 
  -1  11   6     3337.81     3188.21     60.00 o 
   1  11   6     8060.73     7805.24    172.31 o 
   3  11   6       72.69      104.76     15.00 o 
   5  11   6     1980.43     1942.99     56.26 o 
   7  11   6     1849.99     1633.22     37.13 o 
   9  11   6      980.54     1102.75     30.33 o 
  11  11   6      583.53      623.03     23.06 o 
  13  11   6       16.76       -2.61     13.81 o 
 -18  12   6       12.40       -7.49     14.66 o 
 -16  12   6     1026.52      868.80     62.00 o 
 -14  12   6      244.30      299.07     18.54 o 
 -12  12   6       23.50       35.93      9.98 o 
 -10  12   6      352.11      353.84     16.09 o 
  -8  12   6       39.64       32.68      9.43 o 
  -6  12   6      512.50      505.06     18.29 o 
  -4  12   6     1588.03     1493.06     33.88 o 
  -2  12   6       74.37       77.10      9.89 o 
   0  12   6        8.11        9.44      8.38 o 
   2  12   6      326.45      313.46     14.86 o 
   4  12   6      740.97      817.82     24.18 o 
   6  12   6      707.29      725.70     27.55 o 
   8  12   6      138.43      114.51     17.64 o 
  10  12   6        0.11        3.24     13.41 o 
  12  12   6        2.13        9.68     20.52 o 
 -17  13   6       49.26       31.17     18.12 o 
 -15  13   6     2507.19     2698.86     80.63 o 
 -13  13   6     1965.38     2041.99     65.11 o 
 -11  13   6       80.53      124.03     14.25 o 
  -9  13   6     2104.80     2184.44     45.74 o 
  -7  13   6      509.38      538.22     19.94 o 
  -5  13   6     3466.28     3437.97     65.08 o 
  -3  13   6      937.67      829.20     24.07 o 
  -1  13   6     2018.82     1964.07     42.19 o 
   1  13   6     4652.21     4666.72     98.31 o 
   3  13   6      235.54      210.64     14.05 o 
   5  13   6     2675.13     2710.62     64.32 o 
   7  13   6      277.30      293.92     24.19 o 
   9  13   6      400.71      430.48     24.65 o 
 -16  14   6      227.88      293.64     54.45 o 
 -14  14   6       29.69       39.12     18.49 o 
 -12  14   6      442.98      487.83     41.37 o 
 -10  14   6     1356.05     1377.96     40.41 o 
  -8  14   6     1163.43     1105.42     37.26 o 
  -6  14   6      496.46      527.46     24.04 o 
  -4  14   6       79.99       58.88     13.44 o 
  -2  14   6     1045.22      992.89     32.43 o 
   0  14   6      107.08       96.49     11.98 o 
   2  14   6     3978.73     3723.46     71.17 o 
   4  14   6     1445.12     1287.38     68.24 o 
   6  14   6      137.49       92.50     15.09 o 
   8  14   6      330.38      370.82     24.11 o 
 -13  15   6      132.19      121.12     21.68 o 
 -11  15   6       19.32       36.51     17.94 o 
  -9  15   6      853.72      855.38     39.90 o 
  -7  15   6       35.96       42.19     13.44 o 
  -5  15   6      898.78      827.32     30.51 o 
  -3  15   6       20.69       23.73     13.05 o 
  -1  15   6      367.36      359.94     21.33 o 
   1  15   6      255.08      279.17     19.40 o 
   3  15   6        0.03        5.23     12.71 o 
   5  15   6      754.65      748.81     37.59 o 
 -10  16   6      435.61      442.38     24.63 o 
  -8  16   6      613.40      646.60     41.72 o 
  -6  16   6      775.65      818.38     31.49 o 
  -4  16   6      267.13      278.32     20.00 o 
  -2  16   6     1526.55     1542.36     44.80 o 
   0  16   6      559.67      542.08     27.75 o 
   2  16   6      511.29      571.94     26.74 o 
 -25   1   7     1544.40     1656.50     39.46 o 
 -23   1   7       19.91       26.78      9.56 o 
 -21   1   7     1016.03      997.32     26.03 o 
 -19   1   7      472.78      476.91     16.36 o 
 -17   1   7     1528.45     1504.41     47.07 o 
 -15   1   7    16462.75    16777.49    240.65 o 
 -13   1   7    10380.09    10717.72    142.31 o 
 -11   1   7     4262.50     3464.85     53.38 o 
  -9   1   7    10478.04    10623.50    140.08 o 
  -7   1   7      368.83      269.81      6.71 o 
  -5   1   7     3936.59     3689.33     50.51 o 
  -3   1   7     4460.67     4388.61     59.72 o 
  -1   1   7   118967.82   125963.08   1992.54 o 
   1   1   7    16956.13    18060.83    257.93 o 
   3   1   7      416.29      275.60      8.63 o 
   5   1   7    14498.70    14631.16    192.64 o 
   7   1   7     1760.98     1804.91     34.76 o 
   9   1   7     6503.16     6449.10    122.33 o 
  11   1   7      275.55      255.86     13.96 o 
  13   1   7     2466.94     2324.69     49.03 o 
  15   1   7     1408.97     1406.01     35.69 o 
  17   1   7      172.61      188.47     15.66 o 
 -26   2   7      296.15      310.30     26.27 o 
 -24   2   7      385.55      422.44     18.96 o 
 -22   2   7     2527.28     2604.96     52.55 o 
 -20   2   7      292.64      262.26     13.41 o 
 -18   2   7     6041.47     5915.95    119.43 o 
 -16   2   7     2313.58     2237.08     71.59 o 
 -14   2   7      554.98      491.51     14.11 o 
 -12   2   7       66.30      140.81      6.53 o 
 -10   2   7     1654.04     1911.72     28.43 o 
  -8   2   7    13549.80    13525.63    177.31 o 
  -6   2   7       93.59       59.22      4.49 o 
  -4   2   7    48102.08    52633.89    679.46 o 
  -2   2   7    25096.49    27032.13    350.75 o 
   0   2   7      462.22      383.28     11.66 o 
   2   2   7     2945.79     2677.43     38.17 o 
   4   2   7       58.87       45.38      4.60 o 
   6   2   7     3195.20     3101.41     79.34 o 
   8   2   7     3631.88     3297.18     58.53 o 
  10   2   7      345.05      368.35     17.70 o 
  12   2   7      572.25      585.10     20.25 o 
  14   2   7      435.99      474.24     19.96 o 
  16   2   7     2786.43     2791.26     58.70 o 
 -25   3   7      242.84      289.58     31.91 o 
 -23   3   7      325.55      325.55     19.58 o 
 -21   3   7     1399.68     1262.09     30.65 o 
 -19   3   7     1375.32     1290.45     35.53 o 
 -17   3   7        7.74       12.90      6.12 o 
 -15   3   7     5602.06     5222.42    177.67 o 
 -13   3   7     4610.43     5133.02     77.01 o 
 -11   3   7      334.54      353.00     12.04 o 
  -9   3   7      151.72      265.23      9.51 o 
  -7   3   7     1502.26     1266.99     22.33 o 
  -5   3   7     9274.16    10230.79    148.41 o 
  -3   3   7     3922.20     4551.76     61.82 o 
  -1   3   7    20667.84    20390.27    265.51 o 
   1   3   7     2661.70     2692.81     41.97 o 
   3   3   7     3740.65     4030.78     56.17 o 
   5   3   7       47.99       60.54      6.44 o 
   7   3   7      229.37      245.13     12.33 o 
   9   3   7     1651.35     1587.72     39.78 o 
  11   3   7      843.77      861.61     24.51 o 
  13   3   7       81.57       91.58     11.39 o 
  15   3   7        6.96       19.48     13.83 o 
  17   3   7        1.12       -4.65     11.46 o 
 -24   4   7     1873.84     1952.23     52.41 o 
 -22   4   7     3207.78     2959.21     69.36 o 
 -20   4   7      963.72      812.37     27.92 o 
 -18   4   7      459.03      472.16     14.56 o 
 -16   4   7    14494.95    14597.60    285.86 o 
 -14   4   7     2067.30     2157.59     36.03 o 
 -12   4   7     3001.76     2816.54     40.93 o 
 -10   4   7      834.62      787.17     16.94 o 
  -8   4   7    20898.92    21530.34    308.46 o 
  -6   4   7     4822.22     4674.64     70.46 o 
  -4   4   7    18548.42    19893.93    285.00 o 
  -2   4   7    19115.59    20581.30    268.06 o 
   0   4   7       44.23       69.90      6.99 o 
   2   4   7    24184.22    25169.51    328.10 o 
   4   4   7     8921.75     9589.51    139.48 o 
   6   4   7    16613.17    16194.93    258.97 o 
   8   4   7     2650.09     2749.21     52.48 o 
  10   4   7     1820.94     1927.88     45.66 o 
  12   4   7     2818.81     2800.66     55.91 o 
  14   4   7      379.73      369.63     18.12 o 
  16   4   7      583.40      672.48     28.59 o 
 -25   5   7      273.38      249.24     20.54 o 
 -23   5   7       92.72       79.78     14.02 o 
 -21   5   7     1083.69     1035.00     33.25 o 
 -19   5   7      270.63      285.04     17.02 o 
 -17   5   7      108.83       94.67      9.53 o 
 -15   5   7     1925.35     1674.32     52.61 o 
 -13   5   7     1166.10     1075.95     23.85 o 
 -11   5   7     4574.36     4485.85     69.14 o 
  -9   5   7      495.83      392.73     16.52 o 
  -7   5   7    15721.04    17851.82    256.81 o 
  -5   5   7     3884.44     4363.59     66.21 o 
  -3   5   7     6760.35     7634.25    101.80 o 
  -1   5   7     2433.90     2387.83     34.59 o 
   1   5   7      242.53      303.75     10.54 o 
   3   5   7     1026.98      845.37     17.56 o 
   5   5   7     2542.47     2514.55     37.67 o 
   7   5   7      461.20      374.13     12.45 o 
   9   5   7      928.03     1019.75     25.01 o 
  11   5   7       87.43       74.84     11.71 o 
  13   5   7      570.97      489.23     22.39 o 
  15   5   7      354.19      328.58     20.14 o 
  17   5   7        3.56        4.63     14.06 o 
 -24   6   7        3.17        6.51     12.37 o 
 -22   6   7     1369.55     1369.40     40.41 o 
 -20   6   7        6.28       10.21     10.70 o 
 -18   6   7     3908.80     3767.36     77.06 o 
 -16   6   7     2486.95     2533.78     49.62 o 
 -14   6   7     1126.46     1079.70     27.92 o 
 -12   6   7     6860.32     6593.24    159.10 o 
 -10   6   7     6624.53     7274.81    108.58 o 
  -8   6   7     6955.68     6248.13     93.69 o 
  -6   6   7        9.64       11.92      4.42 o 
  -4   6   7     2005.85     1815.35     34.74 o 
  -2   6   7    16468.58    17180.16    276.84 o 
   0   6   7      456.06      425.21     11.95 o 
   2   6   7     5615.66     5175.81    123.23 o 
   4   6   7      686.93      691.74     20.03 o 
   6   6   7     6167.51     6132.07    196.83 o 
   8   6   7     2519.28     2302.10     44.95 o 
  10   6   7      108.36      111.25     15.44 o 
  12   6   7     1413.85     1443.68     40.08 o 
  14   6   7        0.58       -7.48     14.61 o 
  16   6   7      443.48      469.97     28.30 o 
 -23   7   7      241.18      268.50     19.48 o 
 -21   7   7     1885.64     1915.13     50.57 o 
 -19   7   7     3646.89     3601.66     68.34 o 
 -17   7   7      281.72      279.09     14.07 o 
 -15   7   7     7794.00     7731.75    151.80 o 
 -13   7   7      547.94      629.37     20.30 o 
 -11   7   7     6325.13     6454.59    119.20 o 
  -9   7   7     4688.60     4601.02    144.07 o 
  -7   7   7      100.15       88.55      8.36 o 
  -5   7   7      949.74      651.34     17.59 o 
  -3   7   7     2043.68     2137.05     41.12 o 
   1   7   7      884.24      781.35     19.60 o 
   3   7   7     2845.28     2563.36     52.51 o 
   5   7   7    14886.56    15358.20    222.71 o 
   7   7   7     2581.30     2789.69     53.46 o 
   9   7   7     1005.89      939.80     24.55 o 
  11   7   7      201.50      192.71     15.55 o 
  13   7   7     1229.00     1210.77     44.00 o 
  15   7   7      655.28      684.78     28.74 o 
 -22   8   7       39.52       47.65     13.66 o 
 -20   8   7       14.42       17.15     12.13 o 
 -18   8   7       31.08       34.86      9.74 o 
 -16   8   7      766.90      814.79     62.73 o 
 -14   8   7       25.51       32.99      7.81 o 
 -12   8   7     2618.19     2575.44     57.70 o 
 -10   8   7      126.37      102.91      8.97 o 
  -8   8   7      116.98       86.70      9.13 o 
  -6   8   7      329.52      276.64     46.82 o 
  -4   8   7     2544.57     2767.26     72.74 o 
  -2   8   7      585.99      579.34     42.65 o 
   0   8   7      267.75      233.72     14.56 o 
   2   8   7     2804.42     3025.63     52.34 o 
   4   8   7        0.52       -3.14      6.07 o 
   6   8   7      364.57      332.52     14.48 o 
   8   8   7      249.97      256.59     13.91 o 
  10   8   7       41.47       26.41     13.69 o 
  12   8   7       31.60       11.17     11.44 o 
  14   8   7      129.80      164.46     16.72 o 
 -23   9   7      100.01      114.24     20.17 o 
 -21   9   7      819.09      731.63     35.71 o 
 -19   9   7     2846.21     2937.21    102.86 o 
 -17   9   7       16.67       28.06     11.97 o 
 -15   9   7     6036.55     5833.49    118.84 o 
 -13   9   7     1021.24      898.76     23.56 o 
 -11   9   7     7416.20     7495.96    132.97 o 
  -9   9   7     5328.87     5229.67     91.11 o 
  -7   9   7     1825.06     1597.17     38.79 o 
  -5   9   7     4524.96     4233.50     75.16 o 
  -3   9   7     1221.28     1351.35     34.46 o 
  -1   9   7     7742.36     7459.42    126.06 o 
   1   9   7     1173.13     1095.02     26.33 o 
   3   9   7     3861.68     3646.49     84.40 o 
   5   9   7     6326.21     6419.64    110.60 o 
   7   9   7      492.05      427.11     17.20 o 
   9   9   7     2052.88     2121.83     45.82 o 
  11   9   7       48.37       76.57     15.12 o 
  13   9   7       11.66        8.56     13.78 o 
 -22  10   7      170.83      179.54     21.74 o 
 -20  10   7       33.62       48.65     16.72 o 
 -18  10   7     2566.77     2719.89    109.29 o 
 -16  10   7      315.39      355.93     19.46 o 
 -14  10   7      580.67      630.69     33.15 o 
 -12  10   7      741.38      652.24     20.66 o 
 -10  10   7      220.69      183.22     12.01 o 
  -8  10   7     1844.85     1760.18     37.21 o 
  -6  10   7     1123.76      981.31     24.81 o 
  -4  10   7     4934.00     4948.10     87.16 o 
  -2  10   7     4919.72     4695.96     90.76 o 
   0  10   7     1834.69     1811.23     38.10 o 
   2  10   7     1469.53     1463.41     32.93 o 
   4  10   7      620.48      572.72     19.16 o 
   6  10   7     1941.55     1640.32     43.19 o 
   8  10   7      773.15      708.60     23.32 o 
  10  10   7        4.41       25.75     23.54 o 
  12  10   7       14.90        6.93     13.65 o 
 -19  11   7      244.95      320.06     20.13 o 
 -17  11   7      332.99      380.02     22.67 o 
 -15  11   7     1351.22     1294.67     38.09 o 
 -13  11   7      222.73      256.46     14.01 o 
 -11  11   7      377.16      398.66     16.22 o 
  -9  11   7      512.29      521.29     18.44 o 
  -7  11   7      134.78      114.85     10.81 o 
  -5  11   7     6543.50     6273.83    108.90 o 
  -3  11   7      165.85      177.68     11.78 o 
  -1  11   7       16.66       26.62      8.83 o 
   1  11   7      405.83      388.35     16.15 o 
   3  11   7        4.55        5.21      8.37 o 
   5  11   7     4328.22     4153.46     89.65 o 
   7  11   7       18.35       34.53     12.72 o 
   9  11   7      538.50      583.05     26.77 o 
  11  11   7      235.62      217.02     28.45 o 
 -18  12   7     1037.15     1161.71     37.31 o 
 -16  12   7      216.62      202.31     17.33 o 
 -14  12   7     1638.91     1665.62     67.20 o 
 -12  12   7     1753.26     1736.69     38.83 o 
 -10  12   7       30.94       52.06     10.02 o 
  -8  12   7     4972.89     4763.36     85.85 o 
  -6  12   7      242.47      230.32     13.87 o 
  -4  12   7     5853.83     5881.54    103.47 o 
  -2  12   7      667.46      607.93     23.66 o 
   0  12   7     1120.59     1178.00     33.53 o 
   2  12   7     2080.33     2007.74     56.52 o 
   4  12   7     2106.58     2074.93     52.29 o 
   6  12   7     3806.48     3613.66     81.39 o 
   8  12   7      100.34      131.81     16.89 o 
  10  12   7      180.05      198.66     19.18 o 
 -17  13   7       83.87      128.87     20.64 o 
 -15  13   7      536.66      584.86     33.92 o 
 -13  13   7     1284.74     1321.54     39.20 o 
 -11  13   7      628.36      648.42     21.96 o 
  -9  13   7        2.84        7.03      9.48 o 
  -7  13   7     1940.65     1858.60     41.03 o 
  -5  13   7     3482.93     3295.62     63.68 o 
  -3  13   7        0.40        2.05      9.35 o 
  -1  13   7       47.22       35.69     13.41 o 
   1  13   7     1205.87     1189.01     30.80 o 
   3  13   7      478.16      450.62     19.74 o 
   5  13   7      965.63      928.39     32.33 o 
   7  13   7        3.26       10.57     16.14 o 
   9  13   7      135.74      147.30     18.38 o 
 -16  14   7       43.62       58.06     19.77 o 
 -14  14   7      969.28     1097.20     45.97 o 
 -12  14   7     1659.28     1667.55     45.89 o 
 -10  14   7       41.67       53.99     13.38 o 
  -8  14   7     1400.48     1455.84     54.47 o 
  -6  14   7        3.30       13.05      9.49 o 
  -4  14   7     1355.79     1255.39     32.24 o 
  -2  14   7      413.00      382.10     17.97 o 
   0  14   7      391.71      396.37     18.55 o 
   2  14   7     1731.08     1799.10     41.49 o 
   4  14   7        1.13       -3.37     12.76 o 
   6  14   7      331.82      373.73     22.25 o 
 -13  15   7        1.91       -8.15     18.03 o 
 -11  15   7      170.58      195.71     18.03 o 
  -9  15   7      403.29      439.63     23.69 o 
  -7  15   7      311.95      343.08     23.61 o 
  -5  15   7      455.26      495.27     24.31 o 
  -3  15   7        1.83       -5.63     12.47 o 
  -1  15   7     2250.89     2207.33     56.53 o 
   1  15   7      582.42      606.36     27.02 o 
   3  15   7     1180.13     1131.22     46.75 o 
   5  15   7      483.74      564.54     28.65 o 
 -10  16   7      291.12      320.38     21.52 o 
  -8  16   7      161.47      173.39     20.88 o 
  -6  16   7       59.04       31.50     14.70 o 
  -4  16   7        8.13        1.67     13.84 o 
  -2  16   7       10.90       14.12     13.95 o 
   0  16   7       19.95       22.78     14.55 o 
 -26   0   8      885.29      985.14     41.17 o 
 -24   0   8     1193.99     1276.34     45.94 o 
 -22   0   8      455.41      531.03     26.49 o 
 -20   0   8     8315.68     8207.26    296.49 o 
 -16   0   8      132.51       85.44      8.73 o 
 -14   0   8     7518.11     7901.27    182.68 o 
 -12   0   8     4574.70     4669.62     91.53 o 
 -10   0   8     2965.11     2816.96     57.20 o 
  -8   0   8    10089.60    10074.80    230.83 o 
  -6   0   8     2199.02     2096.91     44.14 o 
  -4   0   8    29475.24    29087.78    533.49 o 
  -2   0   8    29508.56    31472.92    577.19 o 
   0   0   8   208915.02   222077.14   4040.35 o 
   2   0   8     9111.23    10031.69    187.58 o 
   4   0   8      623.46      634.60     18.17 o 
   6   0   8     1429.25     1105.73     87.14 o 
   8   0   8      529.29      510.00     24.69 o 
  10   0   8     5197.58     5169.36    171.01 o 
  12   0   8     3127.37     3066.33    109.58 o 
  14   0   8     2537.04     2488.56     75.30 o 
  16   0   8     1191.05     1167.11     46.89 o 
 -25   1   8      104.95      107.58     15.11 o 
 -23   1   8       80.60       81.38     10.44 o 
 -21   1   8      225.90      252.81     13.26 o 
 -19   1   8      516.01      522.80     17.06 o 
 -17   1   8      781.46      841.58     21.48 o 
 -15   1   8      303.49      272.56     10.82 o 
 -13   1   8     3249.75     3302.51     47.36 o 
  -9   1   8     5417.37     6028.16     81.32 o 
  -7   1   8        9.56       25.35      3.26 o 
  -5   1   8      105.85       53.28      5.16 o 
  -3   1   8     3086.66     3213.56     45.17 o 
  -1   1   8    37216.70    42840.10    607.74 o 
   1   1   8     3383.25     4020.52     60.78 o 
   3   1   8     1175.43      941.52     16.79 o 
   5   1   8     1463.71     1495.98     26.82 o 
   7   1   8      613.18      526.76     14.48 o 
   9   1   8        3.69       -0.93      7.62 o 
  11   1   8       25.71       14.91      8.86 o 
  13   1   8      496.08      498.41     34.85 o 
  15   1   8       14.87        9.21     11.71 o 
  17   1   8      683.35      683.86     48.78 o 
 -26   2   8        1.30       -1.12     12.21 o 
 -24   2   8      634.26      650.57     26.90 o 
 -22   2   8       55.15       62.65     12.06 o 
 -20   2   8     1281.49     1154.28     27.63 o 
 -18   2   8      569.24      601.80     23.76 o 
 -16   2   8     3406.98     3477.28     55.74 o 
 -14   2   8     4800.18     4364.33     67.20 o 
 -12   2   8     7665.89     8590.54    114.85 o 
 -10   2   8     8715.27     9403.05    124.91 o 
  -8   2   8      574.81      447.78     13.80 o 
  -6   2   8     6763.35     7748.95    103.19 o 
  -4   2   8    32061.26    34345.56    444.74 o 
  -2   2   8     1441.96     1460.25     22.66 o 
   0   2   8    10514.84    11751.77    169.88 o 
   2   2   8     9118.87     8985.68    119.71 o 
   4   2   8      480.80      423.54     19.95 o 
   6   2   8     6229.28     6108.80     94.59 o 
   8   2   8      844.88      957.30     33.62 o 
  10   2   8     8231.40     8302.52    141.98 o 
  12   2   8       24.77       16.51      9.38 o 
  14   2   8     1386.02     1399.11     35.60 o 
  16   2   8       83.10      106.12     14.39 o 
 -25   3   8      559.97      618.30     36.60 o 
 -23   3   8       73.96       98.85     13.66 o 
 -21   3   8     4795.47     4583.36     97.58 o 
 -19   3   8        1.72       12.07      8.89 o 
 -17   3   8     2929.86     2889.24     54.43 o 
 -15   3   8     7507.44     7587.66    146.83 o 
 -13   3   8     3835.80     3913.96     60.06 o 
 -11   3   8    23812.29    23397.58    305.10 o 
  -9   3   8      618.33      584.60     13.50 o 
  -7   3   8    13065.39    12955.72    187.48 o 
  -5   3   8      362.93      471.07     11.45 o 
  -3   3   8     4736.81     5313.75     71.99 o 
  -1   3   8     3159.09     2757.04     39.52 o 
   1   3   8       22.65       27.82      4.15 o 
   3   3   8    27419.04    29199.73    409.29 o 
   5   3   8     2731.27     2570.86     38.46 o 
   7   3   8     4760.21     4941.22     77.05 o 
   9   3   8     1980.63     1870.89     39.91 o 
  11   3   8      426.76      368.70     16.92 o 
  13   3   8     1404.90     1425.27     35.27 o 
  15   3   8      388.33      467.64     21.30 o 
 -26   4   8        3.95        3.56     13.22 o 
 -24   4   8       23.19       35.39     13.10 o 
 -22   4   8       64.52       74.07     16.98 o 
 -20   4   8       17.45       16.29     22.28 o 
 -18   4   8       13.10        7.99      7.17 o 
 -16   4   8     1872.97     1859.50     65.66 o 
 -14   4   8        4.27        7.23      5.23 o 
 -12   4   8      173.50      168.51      8.17 o 
 -10   4   8     6531.91     7136.51    106.26 o 
  -8   4   8      509.37      610.95     14.07 o 
  -6   4   8      135.90      130.93      6.63 o 
  -4   4   8      939.35     1080.51     20.14 o 
  -2   4   8       92.74       84.87      4.42 o 
   0   4   8     2577.10     2776.48     40.16 o 
   2   4   8     1602.45     1631.65     28.71 o 
   4   4   8     3586.96     3760.86     53.62 o 
   6   4   8     1015.49     1007.85     20.92 o 
   8   4   8      374.04      351.77     13.55 o 
  10   4   8      294.21      275.18     26.29 o 
  12   4   8        0.09       -2.83     10.47 o 
  14   4   8        8.26       14.15     12.27 o 
  16   4   8       78.19       77.58     15.98 o 
 -25   5   8      615.43      672.00     29.00 o 
 -23   5   8      495.78      444.92     22.73 o 
 -21   5   8     3277.79     3181.07     72.58 o 
 -19   5   8       77.52       91.74     10.16 o 
 -17   5   8     2747.02     2809.66     53.92 o 
 -15   5   8     2402.19     2288.56     43.80 o 
 -13   5   8      508.33      473.54     14.73 o 
 -11   5   8     4165.88     3642.92     64.01 o 
  -9   5   8      370.29      394.00     13.85 o 
  -7   5   8    23113.96    23893.32    366.09 o 
  -5   5   8     5622.01     5753.99     86.42 o 
  -3   5   8     3336.18     3091.17     43.85 o 
  -1   5   8    12802.55    13300.36    175.35 o 
   1   5   8     1376.67     1543.11     27.28 o 
   3   5   8    24160.04    25724.15    471.00 o 
   5   5   8     3099.13     3097.04     61.83 o 
   7   5   8     4678.58     4449.77     77.71 o 
   9   5   8      372.67      366.31     18.74 o 
  11   5   8       38.19       40.01     11.66 o 
  13   5   8     1618.71     1625.31     45.29 o 
  15   5   8      121.92      147.50     31.68 o 
 -24   6   8     1037.48     1017.75     35.06 o 
 -22   6   8      129.51      144.82     15.82 o 
 -20   6   8      400.57      390.77     20.72 o 
 -18   6   8     1541.52     1565.18     35.23 o 
 -16   6   8      648.49      557.77     25.88 o 
 -14   6   8     5064.65     4750.56     74.18 o 
 -12   6   8     2175.08     2040.61     39.47 o 
 -10   6   8      118.75      138.01      7.46 o 
  -8   6   8      870.38      766.34     19.40 o 
  -6   6   8     2810.71     2987.90     54.37 o 
  -4   6   8     6942.81     6780.32    113.98 o 
  -2   6   8       17.60       20.49      6.50 o 
   0   6   8     4839.16     4448.27    241.83 o 
   2   6   8     2541.55     2366.85     46.17 o 
   4   6   8       28.64       41.23      6.80 o 
   6   6   8     2604.08     2632.66     75.02 o 
   8   6   8      148.56      140.95     10.60 o 
  10   6   8     1703.60     1743.03     45.46 o 
  12   6   8      272.64      286.43     18.60 o 
  14   6   8      120.09      141.28     16.16 o 
 -23   7   8        2.88        7.68     12.01 o 
 -21   7   8      414.32      386.63     21.60 o 
 -19   7   8      309.40      331.17     17.12 o 
 -17   7   8      205.73      221.87     12.90 o 
 -15   7   8      377.08      357.15     19.95 o 
 -13   7   8     1350.67     1416.81     51.32 o 
  -9   7   8        0.32        7.65      6.96 o 
  -7   7   8     1113.18      913.48     25.40 o 
  -5   7   8      551.84      432.88     21.07 o 
  -3   7   8       30.72       51.42      7.20 o 
  -1   7   8     9190.27     9548.51    158.28 o 
   1   7   8     1520.73     1595.08     51.45 o 
   3   7   8     1990.94     1872.55     33.67 o 
   5   7   8       80.26       99.36      9.62 o 
   7   7   8     2419.49     2388.04     47.49 o 
   9   7   8      929.46      974.54     25.61 o 
  11   7   8       50.98       94.42     14.28 o 
  13   7   8      356.98      402.60     22.24 o 
 -22   8   8     1229.51     1368.51     41.30 o 
 -20   8   8     2586.76     2598.01     62.83 o 
 -18   8   8     4229.63     4315.63     79.83 o 
 -16   8   8      229.48      216.40     15.04 o 
 -14   8   8     2063.81     2064.00     41.76 o 
 -12   8   8       44.75       38.59      8.29 o 
 -10   8   8     2782.67     2679.94     50.82 o 
  -8   8   8     2526.64     2334.67     45.19 o 
  -6   8   8     2703.20     2688.70     50.82 o 
  -4   8   8    12134.86    11664.28    221.74 o 
  -2   8   8      989.53      941.60     23.16 o 
   0   8   8    12322.89    12150.20    200.01 o 
   2   8   8      989.62     1053.89     25.92 o 
   4   8   8      187.63      165.63     18.48 o 
   6   8   8     2549.99     2526.86     49.86 o 
   8   8   8      447.48      445.82     18.23 o 
  10   8   8     2814.26     2610.73     81.77 o 
  12   8   8      299.84      328.75     20.25 o 
  14   8   8      487.80      462.97     28.82 o 
 -23   9   8       39.96       32.23     17.53 o 
 -21   9   8       40.39       51.73     16.63 o 
 -19   9   8      262.58      296.17     18.95 o 
 -17   9   8     1061.86     1047.94     32.81 o 
 -15   9   8     1127.00     1146.52     37.37 o 
 -13   9   8      478.91      467.52     16.92 o 
 -11   9   8      598.46      627.28     19.85 o 
  -9   9   8      721.48      721.50     20.99 o 
  -7   9   8      939.67      885.33     23.05 o 
  -5   9   8      209.97      201.02     22.27 o 
  -3   9   8      700.94      667.60     19.65 o 
  -1   9   8      434.75      449.46     16.39 o 
   1   9   8       60.87       41.17      8.62 o 
   3   9   8       68.66       49.22      9.17 o 
   5   9   8      280.23      279.67     16.89 o 
   7   9   8      466.33      463.82     21.50 o 
   9   9   8      101.66      116.45     15.68 o 
  11   9   8      405.12      401.94     23.97 o 
  13   9   8       82.49      103.32     18.34 o 
 -22  10   8      313.00      323.99     30.21 o 
 -20  10   8      117.73      144.05     16.22 o 
 -18  10   8      124.89      161.20     16.14 o 
 -16  10   8        1.25        0.15     11.01 o 
 -14  10   8     2085.70     1936.05     41.36 o 
 -12  10   8      215.99      231.13     20.01 o 
 -10  10   8     1721.90     1704.92     36.76 o 
  -8  10   8     2746.68     2625.56     51.23 o 
  -6  10   8      658.49      630.46     19.65 o 
  -4  10   8     2446.51     2350.39     64.40 o 
  -2  10   8       81.01       86.03      9.46 o 
   0  10   8     3216.87     3278.60     61.87 o 
   2  10   8      846.22      798.19     22.86 o 
   4  10   8      206.44      227.43     15.83 o 
   6  10   8     2936.31     2763.56     68.83 o 
   8  10   8        1.18        5.62     13.01 o 
  10  10   8     2990.22     2929.95     93.89 o 
  12  10   8      232.82      262.54     31.54 o 
 -19  11   8      314.11      302.16     20.22 o 
 -17  11   8      582.17      632.42     44.48 o 
 -15  11   8     2687.83     2642.25     62.96 o 
 -13  11   8      820.55      873.85     24.86 o 
 -11  11   8     2928.49     2967.98     57.66 o 
  -9  11   8      626.88      585.19     19.61 o 
  -7  11   8     9163.94     9145.56    154.53 o 
  -5  11   8     1953.44     1965.69     41.61 o 
  -3  11   8       26.07       14.07      8.48 o 
  -1  11   8     1344.04     1159.39     39.47 o 
   1  11   8       28.03       28.18      9.36 o 
   3  11   8      118.75      150.43     14.88 o 
   5  11   8     2858.10     2694.94     64.05 o 
   7  11   8     3449.99     3272.51     75.42 o 
   9  11   8      515.25      509.83     26.69 o 
  11  11   8       12.05       15.70     26.15 o 
 -18  12   8       12.26       10.49     13.88 o 
 -16  12   8      337.14      324.66     20.06 o 
 -14  12   8      225.72      193.55     16.87 o 
 -12  12   8       60.79       63.23     10.78 o 
 -10  12   8      479.56      486.69     18.67 o 
  -8  12   8       53.07       54.64     10.36 o 
  -6  12   8        0.10       10.45      9.65 o 
  -4  12   8      922.26      976.90     26.73 o 
  -2  12   8      905.30      869.46     26.75 o 
   0  12   8      368.26      358.75     16.71 o 
   2  12   8      278.78      303.41     15.63 o 
   4  12   8       15.27       19.41     11.95 o 
   6  12   8        7.28       10.84     12.65 o 
   8  12   8       25.63       27.24     14.61 o 
 -17  13   8     1100.59     1135.23     47.49 o 
 -15  13   8      438.59      461.56     24.08 o 
 -13  13   8      209.41      248.49     16.64 o 
 -11  13   8     1008.57     1067.62     29.13 o 
  -9  13   8        2.98        4.21      9.67 o 
  -7  13   8      567.44      596.95     21.54 o 
  -5  13   8      454.18      418.60     24.77 o 
  -3  13   8     2804.72     2694.16     54.51 o 
  -1  13   8     1773.95     1798.79     42.50 o 
   1  13   8        7.92        1.18     10.18 o 
   3  13   8     1807.21     1742.19     78.55 o 
   5  13   8       22.93       19.01     14.79 o 
   7  13   8      209.84      252.34     24.32 o 
 -14  14   8      581.28      631.16     35.47 o 
 -12  14   8      165.21      177.98     19.47 o 
 -10  14   8      191.88      197.97     17.77 o 
  -8  14   8       28.60       46.97     11.71 o 
  -6  14   8        4.47        5.92     10.20 o 
  -4  14   8     1601.98     1668.62     39.33 o 
  -2  14   8      267.70      252.76     16.11 o 
   0  14   8     1043.45     1142.57     31.21 o 
   2  14   8      230.21      246.08     16.27 o 
   4  14   8      442.30      427.69     24.07 o 
   6  14   8       18.65       19.38     13.90 o 
 -13  15   8       44.55       70.94     21.67 o 
 -11  15   8       60.20       60.27     15.19 o 
  -9  15   8       82.95      107.50     17.90 o 
  -7  15   8      284.12      292.66     25.77 o 
  -5  15   8        2.67        2.57     13.09 o 
  -3  15   8      589.29      596.38     26.85 o 
  -1  15   8      586.20      565.87     22.98 o 
   1  15   8       45.27       70.11     12.97 o 
   3  15   8       20.16       23.49     14.58 o 
  -8  16   8      183.46      185.92     18.78 o 
  -6  16   8      191.45      221.82     30.67 o 
  -4  16   8     1031.51      991.44     35.67 o 
  -2  16   8      212.04      190.25     18.78 o 
 -25   1   9     1268.22     1308.78     39.87 o 
 -23   1   9      249.01      252.46     16.62 o 
 -21   1   9     2285.11     2298.78     54.73 o 
 -19   1   9      421.30      361.01     31.72 o 
 -17   1   9     7010.13     7022.76    166.39 o 
 -15   1   9      249.80      215.47     14.96 o 
 -13   1   9     8904.08     8812.32    129.06 o 
 -11   1   9     8456.43     8824.45    117.89 o 
  -9   1   9    15782.50    15943.89    209.01 o 
  -7   1   9     3864.46     3432.80     48.17 o 
  -5   1   9     5265.64     5811.17     81.23 o 
  -3   1   9     1877.39     1442.56     23.16 o 
  -1   1   9    15046.92    15445.90    202.91 o 
   1   1   9    14355.73    15514.48    203.78 o 
   3   1   9     7402.98     7164.26     97.03 o 
   5   1   9      621.38      594.75     22.03 o 
   7   1   9     3644.64     3619.83     66.95 o 
   9   1   9     1019.83     1011.31     33.36 o 
  11   1   9     4431.74     4277.81     79.93 o 
  13   1   9      289.20      314.84     20.24 o 
  15   1   9      308.57      310.69     19.49 o 
 -26   2   9      109.08      111.03     15.63 o 
 -24   2   9     1057.49     1062.94     34.37 o 
 -22   2   9       32.82       38.96     11.25 o 
 -20   2   9     2140.10     2074.92     50.20 o 
 -18   2   9     2352.87     2362.46     53.96 o 
 -16   2   9     4086.72     3958.47     79.07 o 
 -14   2   9      114.11      114.14      8.66 o 
 -12   2   9      644.43      559.52     11.95 o 
 -10   2   9     9145.21     9686.78    128.81 o 
  -8   2   9      719.47      789.09     14.13 o 
  -6   2   9     1581.98     1151.42     18.84 o 
  -4   2   9     9169.87     8123.81    108.61 o 
  -2   2   9     4861.51     5004.80     68.62 o 
   0   2   9    12820.30    13850.84    182.74 o 
   2   2   9       48.84       43.25      4.97 o 
   4   2   9     1748.74     1835.09     29.25 o 
   6   2   9      230.21      220.32     11.00 o 
   8   2   9      790.21      810.23     23.30 o 
  10   2   9      369.11      343.63     16.62 o 
  12   2   9        2.09       22.46     10.67 o 
  14   2   9     1999.64     1995.29     47.94 o 
 -25   3   9      241.24      249.89     18.79 o 
 -23   3   9     1179.51     1019.16     33.00 o 
 -21   3   9      778.52      735.62     26.48 o 
 -19   3   9     2031.09     2037.17     76.18 o 
 -17   3   9       71.05       84.22      7.95 o 
 -15   3   9     1950.05     1850.88    133.16 o 
 -13   3   9      506.36      457.31     14.01 o 
 -11   3   9     2445.53     2424.34     40.03 o 
  -9   3   9     6845.16     7293.65    108.39 o 
  -7   3   9     1182.06     1073.20     20.56 o 
  -5   3   9     2828.01     3112.23     49.14 o 
  -3   3   9     3023.84     2816.12     42.60 o 
  -1   3   9     1270.25     1348.48     21.90 o 
   1   3   9     1331.01     1160.24     21.96 o 
   3   3   9      248.02      188.49     11.95 o 
   5   3   9     2771.31     3029.45     48.69 o 
   7   3   9     1193.76     1104.98     26.94 o 
   9   3   9      555.53      511.18     20.60 o 
  11   3   9      286.62      261.14     15.16 o 
  13   3   9       14.06       10.68     12.70 o 
  15   3   9      596.93      607.73     38.66 o 
 -26   4   9      931.76      953.77     34.61 o 
 -24   4   9     1805.88     1794.10     48.70 o 
 -22   4   9        1.93       22.85     18.62 o 
 -20   4   9      959.40     1013.79     31.35 o 
 -18   4   9     1748.36     1800.02     38.09 o 
 -16   4   9      381.59      373.74     12.75 o 
 -14   4   9     6150.37     5959.15    101.72 o 
 -12   4   9      928.10      833.41     22.32 o 
 -10   4   9     4246.58     3955.45     68.64 o 
  -8   4   9     1716.62     1726.00     30.05 o 
  -6   4   9    29678.96    30232.47    431.67 o 
  -4   4   9    20886.50    21751.71    312.11 o 
  -2   4   9     1946.31     1896.51     28.83 o 
   0   4   9    11330.58    11437.73    165.91 o 
   2   4   9        7.95       51.38     11.12 o 
   4   4   9     2443.65     2217.96     37.90 o 
   6   4   9      102.41      109.36      8.19 o 
   8   4   9     4367.53     4257.62     89.63 o 
  10   4   9     2257.91     2428.65     57.51 o 
  12   4   9      155.56      161.07     15.65 o 
  14   4   9     3034.58     3119.51    161.34 o 
 -25   5   9       23.76       34.65     13.40 o 
 -23   5   9      208.13      226.99     19.36 o 
 -21   5   9      961.54      887.46     30.21 o 
 -19   5   9      763.45      705.74     31.53 o 
 -17   5   9      117.75      131.56     10.20 o 
 -15   5   9      825.40      713.00     21.02 o 
 -13   5   9     1887.22     1934.09     34.13 o 
 -11   5   9     1093.16     1100.01     24.36 o 
  -9   5   9       47.85      124.10      8.38 o 
  -7   5   9     1924.46     1671.95     53.18 o 
  -5   5   9     2884.82     3165.02     53.97 o 
  -3   5   9       58.25       76.68      8.84 o 
  -1   5   9        1.77        1.93      6.00 o 
   1   5   9      456.31      427.99     15.26 o 
   3   5   9     1626.98     1686.15     35.75 o 
   5   5   9     1483.51     1266.98     43.87 o 
   7   5   9      656.36      631.59     18.79 o 
   9   5   9      177.54      174.61     14.95 o 
  11   5   9      120.88       94.88     14.05 o 
  13   5   9      138.42      140.24     16.59 o 
 -24   6   9      410.22      397.33     22.17 o 
 -22   6   9        9.64        5.85     11.45 o 
 -20   6   9     1531.16     1504.58     48.33 o 
 -18   6   9     1729.41     1639.75     41.98 o 
 -16   6   9      835.97      906.54     23.97 o 
 -14   6   9     3745.54     3954.36     71.32 o 
 -12   6   9      632.00      672.75     21.31 o 
 -10   6   9     2577.84     2260.53    119.26 o 
  -8   6   9      551.48      545.49     24.34 o 
  -6   6   9     9657.60     9729.50    186.53 o 
  -4   6   9     2266.85     1848.59     75.63 o 
  -2   6   9      259.92      208.98     29.25 o 
   0   6   9     7997.24     7841.21    184.06 o 
   2   6   9     3986.91     3792.73     94.86 o 
   4   6   9      565.42      626.23     24.07 o 
   6   6   9       10.21       10.03      7.93 o 
   8   6   9      138.89      156.54     11.69 o 
  10   6   9     2069.14     2018.04     51.02 o 
  12   6   9        0.07        3.57     12.61 o 
  14   6   9      974.39     1046.28     52.00 o 
 -23   7   9      889.58      903.26     32.33 o 
 -21   7   9     1505.51     1561.08     43.73 o 
 -19   7   9       21.29       21.60      9.44 o 
 -17   7   9     1957.87     2064.68     43.17 o 
 -15   7   9       61.44       67.37      7.70 o 
 -13   7   9     3199.98     2942.94     55.31 o 
 -11   7   9     1350.55     1313.79     29.40 o 
  -9   7   9     1427.12     1329.11     34.57 o 
  -7   7   9     6980.17     6720.92    114.09 o 
  -5   7   9      860.80      856.22     25.22 o 
  -3   7   9     4753.54     4312.87     76.27 o 
  -1   7   9     6694.14     6718.87    114.39 o 
   1   7   9      765.17      785.86     21.34 o 
   3   7   9      870.57      712.80     31.59 o 
   5   7   9       54.57       64.15     11.17 o 
   7   7   9     3788.45     3705.41     69.02 o 
   9   7   9       71.18       70.61     23.56 o 
  11   7   9     1371.56     1366.23     62.05 o 
  13   7   9      651.69      665.79     28.68 o 
 -22   8   9      142.18      165.17     21.04 o 
 -20   8   9       14.42       32.27     12.61 o 
 -18   8   9       34.26       45.02     12.37 o 
 -16   8   9      101.15      117.48     13.13 o 
 -14   8   9      825.35      897.97     23.71 o 
 -12   8   9     1801.79     1721.48     36.54 o 
 -10   8   9      102.46      102.59      9.34 o 
  -8   8   9      771.25      762.95     27.53 o 
  -6   8   9       30.66       39.22      7.87 o 
  -4   8   9       36.72       63.95      8.73 o 
  -2   8   9     3958.76     4011.35     72.38 o 
   0   8   9      821.42      839.90     22.81 o 
   2   8   9      189.16      195.57     12.05 o 
   4   8   9      308.67      327.63     17.80 o 
   6   8   9      558.20      502.85     22.01 o 
   8   8   9        5.21        1.81     12.28 o 
  10   8   9       55.42       61.60     22.16 o 
  12   8   9       68.97       74.40     30.89 o 
 -23   9   9      817.51      825.57     43.51 o 
 -21   9   9     1192.11     1155.76     51.86 o 
 -19   9   9      484.45      474.52     23.31 o 
 -17   9   9     3483.33     3354.41     75.24 o 
 -15   9   9      268.86      253.60     13.56 o 
 -13   9   9       88.48      123.69     10.79 o 
 -11   9   9     4602.76     4575.35     97.86 o 
  -9   9   9     5497.62     5235.58     92.19 o 
  -7   9   9     4251.47     4193.71     75.64 o 
  -5   9   9      298.77      270.12     22.72 o 
  -3   9   9     1943.52     2044.74     41.90 o 
  -1   9   9       59.27       72.01      9.49 o 
   1   9   9     1104.02     1048.06     26.76 o 
   3   9   9     4056.36     3940.11     72.71 o 
   5   9   9       70.11       80.59     12.58 o 
   7   9   9     2522.94     2576.75     62.06 o 
   9   9   9        5.59       -3.38     16.79 o 
  11   9   9      844.93      853.66     59.30 o 
 -20  10   9     1294.95     1337.58     49.93 o 
 -18  10   9      732.64      684.11     27.66 o 
 -16  10   9      143.97      173.49     24.42 o 
 -14  10   9      522.80      404.86     16.96 o 
 -12  10   9      145.69      147.73     12.95 o 
 -10  10   9      737.03      702.26     21.30 o 
  -8  10   9      281.18      242.45     13.29 o 
  -6  10   9     3694.34     3473.84     65.18 o 
  -4  10   9     9463.24     9311.08    156.95 o 
  -2  10   9      328.75      313.28     21.25 o 
   0  10   9      640.35      629.71     20.05 o 
   2  10   9       75.12       60.01     10.10 o 
   4  10   9      284.45      279.13     17.92 o 
   6  10   9      208.98      211.87     16.94 o 
   8  10   9      653.42      583.98     26.88 o 
  10  10   9      419.63      380.51     64.82 o 
 -19  11   9       54.81       78.82     14.93 o 
 -17  11   9       50.22       30.96     12.88 o 
 -15  11   9        0.36        5.20     12.11 o 
 -13  11   9      449.53      462.93     18.69 o 
 -11  11   9      145.81      167.21     18.45 o 
  -9  11   9      228.07      222.34     13.55 o 
  -7  11   9     1082.84     1012.17     27.07 o 
  -5  11   9      808.48      808.83     23.87 o 
  -3  11   9      293.50      298.61     15.12 o 
  -1  11   9       50.30       69.04     13.54 o 
   1  11   9       23.32       18.49      9.51 o 
   3  11   9     2553.24     2539.37     60.97 o 
   5  11   9       54.28       79.65     20.74 o 
   7  11   9      195.01      234.80     18.75 o 
   9  11   9      153.83      142.53     28.49 o 
 -18  12   9     1067.59     1047.96     36.11 o 
 -16  12   9      518.51      585.91     41.43 o 
 -14  12   9     1437.24     1407.77     34.67 o 
 -12  12   9      503.64      511.71     25.81 o 
 -10  12   9      902.79      914.28     26.04 o 
  -8  12   9      733.30      716.03     23.30 o 
  -6  12   9     3703.81     3602.68     68.69 o 
  -4  12   9      237.40      218.29     14.31 o 
  -2  12   9       22.01       39.92     13.86 o 
   0  12   9     2192.01     2240.17     47.59 o 
   2  12   9      174.20      153.81     14.18 o 
   4  12   9      946.68      904.05     31.85 o 
   6  12   9     1229.05     1251.57     39.48 o 
   8  12   9      778.47      761.84     32.59 o 
 -17  13   9      121.96      139.04     19.10 o 
 -15  13   9       97.01      122.68     19.51 o 
 -13  13   9       48.90       55.87     11.58 o 
 -11  13   9       80.98       85.72     12.22 o 
  -9  13   9     1746.38     1825.76     41.64 o 
  -7  13   9     1137.77     1151.32     30.77 o 
  -5  13   9        2.39       16.09     14.90 o 
  -3  13   9        7.83        0.89      9.80 o 
  -1  13   9       92.33      100.16     12.46 o 
   1  13   9        6.19       10.89     10.67 o 
   3  13   9        3.54       15.77     13.33 o 
   5  13   9      241.33      235.06     19.16 o 
 -14  14   9      158.25      158.35     23.18 o 
 -12  14   9      227.88      207.77     18.38 o 
 -10  14   9      199.93      216.99     15.17 o 
  -8  14   9       12.09       12.07     11.06 o 
  -6  14   9       47.03       61.22     12.11 o 
  -4  14   9      731.06      630.71     23.21 o 
  -2  14   9       86.28      108.78     13.17 o 
   0  14   9     1083.01     1024.77     29.71 o 
   2  14   9       51.58       69.17     15.25 o 
   4  14   9      487.60      575.06     29.84 o 
 -11  15   9      692.02      718.36     30.47 o 
  -9  15   9       19.31       18.10     13.86 o 
  -7  15   9      756.76      839.74     33.51 o 
  -5  15   9        1.81        7.74     11.41 o 
  -3  15   9     2245.78     2138.43     53.63 o 
  -1  15   9      119.27      139.45     14.78 o 
   1  15   9      770.62      780.61     26.85 o 
 -26   0  10     2564.37     2518.66    114.76 o 
 -24   0  10     1667.35     1753.66     85.68 o 
 -22   0  10     4558.32     4148.76    159.63 o 
 -20   0  10     7858.14     6981.04    247.33 o 
 -18   0  10     1106.48      856.57     57.38 o 
 -16   0  10     1842.38     1621.54     69.89 o 
 -14   0  10     3827.90     3848.32     77.84 o 
 -12   0  10     1342.45     1197.10     29.18 o 
 -10   0  10     6112.79     6471.60    124.50 o 
  -8   0  10    18067.32    18476.87    419.16 o 
  -6   0  10    26208.63    26374.63    582.26 o 
  -4   0  10      365.59      325.83     22.38 o 
  -2   0  10     6877.88     5605.77    108.90 o 
   0   0  10    14211.38    15516.02    288.22 o 
   2   0  10     8908.24     9144.60    173.12 o 
   4   0  10     1148.80     1282.44     31.23 o 
   6   0  10       70.64       56.12     25.48 o 
   8   0  10      831.94      909.62     36.01 o 
  10   0  10     1282.34     1265.27     45.55 o 
  12   0  10     1052.54      966.11     41.06 o 
  14   0  10     2045.69     2014.37    142.16 o 
 -25   1  10      109.61      199.64     23.35 o 
 -23   1  10      104.87      116.71     18.35 o 
 -21   1  10       40.57       57.38     11.09 o 
 -19   1  10       66.99       44.52      8.21 o 
 -17   1  10      961.46      838.98     38.03 o 
 -15   1  10     1841.04     1810.58     36.32 o 
 -13   1  10     3356.32     3087.98     51.63 o 
 -11   1  10       37.55       29.07      4.45 o 
  -9   1  10     2793.95     2749.32     39.92 o 
  -7   1  10     5888.01     6405.18     86.70 o 
  -5   1  10      453.44      602.80     12.56 o 
  -3   1  10     1057.52     1071.18     18.85 o 
  -1   1  10      412.26      546.91     12.34 o 
   1   1  10     1237.88     1294.61     35.09 o 
   3   1  10       48.01       60.38      6.27 o 
   5   1  10      469.64      352.51     12.88 o 
   7   1  10      953.58     1008.49     26.50 o 
   9   1  10      371.54      400.91     21.13 o 
  11   1  10      145.88      181.75     14.32 o 
  13   1  10        1.64        3.89     11.45 o 
 -26   2  10      218.94      198.92     23.99 o 
 -24   2  10      107.87      169.72     15.84 o 
 -22   2  10     1725.72     1493.07     40.63 o 
 -20   2  10     1902.66     1804.70     46.47 o 
 -18   2  10      838.40      743.79     20.75 o 
 -16   2  10     5152.86     4906.96     94.78 o 
 -14   2  10     1993.88     1769.65     64.33 o 
 -12   2  10     2387.36     2175.65     41.04 o 
 -10   2  10     9486.33    10079.06    147.97 o 
  -8   2  10     5080.11     5236.14     79.46 o 
  -6   2  10    10215.98     9787.93    166.86 o 
  -4   2  10     1556.44     1726.21     27.00 o 
  -2   2  10      650.34      561.03     12.28 o 
   0   2  10     3835.23     3734.81     58.17 o 
   2   2  10      744.34      715.34     23.56 o 
   4   2  10     1348.87     1224.79     22.16 o 
   6   2  10     2114.21     1841.22     66.90 o 
   8   2  10     1228.36     1253.05     30.97 o 
  10   2  10       12.37       14.24     10.07 o 
  12   2  10       17.06       26.88     11.55 o 
  14   2  10      308.53      363.51     22.43 o 
 -25   3  10      544.37      547.87     33.55 o 
 -23   3  10     4174.11     3985.26     87.72 o 
 -21   3  10     1001.89      903.98     37.65 o 
 -19   3  10       40.52       40.78      8.41 o 
 -17   3  10    10035.83     9932.63    192.88 o 
 -15   3  10     8158.57     7509.11    183.46 o 
 -13   3  10     5418.98     5241.81     80.52 o 
 -11   3  10     3940.64     3701.90     85.74 o 
  -9   3  10    23105.13    22545.13    512.86 o 
  -7   3  10     1501.64     1443.26     31.80 o 
  -5   3  10      649.63      599.01     14.30 o 
  -3   3  10     3921.17     3623.61     51.20 o 
  -1   3  10     1130.57     1106.13     43.41 o 
   1   3  10     3103.79     2559.70    176.59 o 
   3   3  10     2198.63     2198.61     45.79 o 
   5   3  10       66.06       76.65      7.66 o 
   7   3  10     3076.42     2958.20     57.61 o 
   9   3  10      589.00      507.07     22.10 o 
  11   3  10      510.95      498.14     23.14 o 
  13   3  10      314.79      269.60     27.36 o 
 -26   4  10       31.66       27.12     13.47 o 
 -24   4  10        0.05       -9.65     11.05 o 
 -22   4  10     1045.79      866.15     30.20 o 
 -20   4  10     1156.60     1140.85     31.01 o 
 -18   4  10      519.98      452.07     17.41 o 
 -16   4  10      780.71      759.69     24.27 o 
 -14   4  10        1.17        9.17      5.64 o 
 -12   4  10      338.92      327.88     20.15 o 
 -10   4  10        2.70       20.64      5.29 o 
  -8   4  10      483.10      385.65     17.93 o 
  -6   4  10      735.67      579.87     83.06 o 
  -4   4  10        2.10        8.65      4.87 o 
  -2   4  10      104.74      111.06      7.86 o 
   0   4  10      215.85      176.72      9.28 o 
   2   4  10      140.35      116.59      8.45 o 
   4   4  10        1.88        3.95      6.15 o 
   6   4  10     1155.12     1211.96     43.57 o 
   8   4  10      578.65      542.49     34.86 o 
  10   4  10      195.66      213.13     19.04 o 
  12   4  10      668.24      745.53     41.04 o 
 -25   5  10      228.11      224.00     18.44 o 
 -23   5  10     2977.59     2893.81     68.54 o 
 -21   5  10      248.48      246.97     17.00 o 
 -19   5  10     2411.72     2453.98     49.33 o 
 -17   5  10     2324.59     2155.73     40.40 o 
 -15   5  10     2209.42     2119.55     42.04 o 
 -13   5  10     5434.12     5298.93     82.38 o 
 -11   5  10      616.29      530.87     14.36 o 
  -9   5  10     7029.39     6570.18    120.82 o 
  -7   5  10    17620.77    18418.94    536.08 o 
  -5   5  10     5839.95     5657.63    119.35 o 
  -3   5  10     6222.34     5879.61    100.48 o 
  -1   5  10        9.31       11.66      6.88 o 
   1   5  10      257.43      196.98     11.27 o 
   3   5  10      249.75      249.96     10.77 o 
   5   5  10     3375.98     3375.80     70.73 o 
   7   5  10      803.43      834.08     25.13 o 
   9   5  10       11.20       21.69     11.67 o 
  11   5  10     2209.55     2266.73     66.61 o 
  13   5  10        1.85       10.91     14.30 o 
 -24   6  10       69.23       95.72     15.30 o 
 -22   6  10      535.53      557.01     45.46 o 
 -20   6  10     1371.89     1322.29     32.68 o 
 -18   6  10      179.35      210.90     13.02 o 
 -16   6  10     2057.33     2141.98     38.48 o 
 -14   6  10     1181.57     1210.66     24.79 o 
 -12   6  10      186.25      137.08      9.51 o 
 -10   6  10      554.79      532.35     16.85 o 
  -8   6  10     1695.36     1642.09     34.31 o 
  -6   6  10     7243.78     7381.91    124.50 o 
  -4   6  10     3695.52     3717.99     67.00 o 
  -2   6  10     5385.16     5117.72     89.28 o 
   0   6  10    17147.12    16850.76    273.96 o 
   2   6  10     4775.08     4733.50     84.06 o 
   4   6  10      906.63      867.35     36.99 o 
   6   6  10     1541.57     1361.83     38.03 o 
   8   6  10     1710.78     1741.97     60.91 o 
  10   6  10       38.05       38.46     12.71 o 
  12   6  10      554.81      574.52     26.89 o 
 -23   7  10      206.95      188.61     17.26 o 
 -21   7  10      352.45      395.73     21.64 o 
 -19   7  10      921.48      877.73     29.87 o 
 -17   7  10     2841.57     2660.10     61.77 o 
 -15   7  10      263.44      276.98     13.59 o 
 -13   7  10      553.76      498.89     17.12 o 
 -11   7  10        7.41       42.36     25.90 o 
  -9   7  10      821.73      737.76     32.74 o 
  -7   7  10      117.70      104.70      9.63 o 
  -5   7  10     1573.82     1384.53     30.61 o 
  -3   7  10     4550.95     4593.71     81.50 o 
  -1   7  10       93.99       82.92     10.14 o 
   1   7  10       54.91       75.78      9.50 o 
   3   7  10      469.98      443.47     25.06 o 
   5   7  10       46.57       55.52     11.40 o 
   7   7  10      460.87      481.58     27.27 o 
   9   7  10       48.72       72.01     21.91 o 
  11   7  10      173.82      176.55     23.89 o 
 -22   8  10     1519.93     1593.13     55.87 o 
 -20   8  10     2270.41     2314.90     80.97 o 
 -18   8  10     1066.35     1142.50     34.88 o 
 -16   8  10     5499.79     5675.63    105.89 o 
 -14   8  10       54.37       52.22      9.47 o 
 -12   8  10      168.12      161.08     11.03 o 
 -10   8  10     6650.87     6505.97    112.11 o 
  -8   8  10     2311.88     2291.56     45.73 o 
  -6   8  10     7358.74     7518.26    127.79 o 
  -4   8  10      341.73      260.18     13.26 o 
  -2   8  10     3888.41     3472.25     64.52 o 
   0   8  10     6175.31     6251.59    108.51 o 
   2   8  10       21.30       24.49     10.75 o 
   4   8  10      630.42      718.75     25.63 o 
   6   8  10      932.57      923.42     30.77 o 
   8   8  10     2636.54     2476.05     83.38 o 
  10   8  10        9.24       -7.43     19.56 o 
 -21   9  10        0.76        6.10     13.00 o 
 -19   9  10        8.66       10.89     12.06 o 
 -17   9  10      248.66      236.27     17.21 o 
 -15   9  10      440.72      468.07     18.45 o 
 -13   9  10      446.44      377.77     21.15 o 
 -11   9  10      139.81      130.72     11.30 o 
  -9   9  10      488.22      445.93     17.19 o 
  -7   9  10     1000.21      971.43     25.72 o 
  -5   9  10     1027.50     1046.44     26.95 o 
  -3   9  10     3913.87     3961.84     72.73 o 
  -1   9  10       17.06        1.34      8.82 o 
   1   9  10      228.24      217.11     13.40 o 
   3   9  10        0.99        1.32     10.59 o 
   5   9  10      562.56      454.10     22.21 o 
   7   9  10      256.36      256.20     18.95 o 
   9   9  10      173.02      140.12     29.20 o 
 -20  10  10      240.16      230.87     18.97 o 
 -18  10  10       30.97       41.91     13.38 o 
 -16  10  10     3058.37     2980.52    110.62 o 
 -14  10  10      285.76      254.90     14.54 o 
 -12  10  10      149.01      164.13     12.69 o 
 -10  10  10     1728.21     1662.04     37.18 o 
  -8  10  10       70.69       56.05     10.26 o 
  -6  10  10     3630.03     3541.17     66.68 o 
  -4  10  10      204.09      228.70     13.53 o 
  -2  10  10      643.59      717.14     22.29 o 
   0  10  10     1363.62     1340.20     32.45 o 
   2  10  10       73.61       72.59     14.48 o 
   4  10  10     2165.51     2006.95     51.76 o 
   6  10  10       15.12       25.21     13.62 o 
   8  10  10      260.36      305.97     22.09 o 
 -19  11  10      709.10      770.69     30.62 o 
 -17  11  10      664.69      643.44     27.36 o 
 -15  11  10     1062.65      992.34     27.77 o 
 -13  11  10     1090.00     1139.84     33.10 o 
 -11  11  10     1132.15     1154.87     29.97 o 
  -9  11  10     3458.76     3480.93     66.72 o 
  -7  11  10     2097.44     2039.01     43.98 o 
  -5  11  10      254.16      302.08     15.48 o 
  -3  11  10     1926.44     1800.19     40.16 o 
  -1  11  10        6.77       -0.69      9.30 o 
   1  11  10     1387.12     1289.85     32.30 o 
   3  11  10        1.32       -3.54     11.46 o 
   5  11  10      636.58      665.92     28.04 o 
   7  11  10     1187.65     1181.03     45.08 o 
 -18  12  10        8.72       13.39     13.57 o 
 -16  12  10       48.74       23.65     13.29 o 
 -14  12  10        8.90        9.02     10.34 o 
 -12  12  10      743.45      724.50     27.72 o 
 -10  12  10      642.39      581.22     21.62 o 
  -8  12  10     2115.78     2189.75     47.07 o 
  -6  12  10      533.69      494.74     20.12 o 
  -4  12  10      850.10      866.05     25.69 o 
  -2  12  10      252.49      256.61     15.54 o 
   0  12  10        6.84       14.32     13.93 o 
   2  12  10      190.54      190.47     16.96 o 
   4  12  10     1082.55     1036.82     35.15 o 
   6  12  10      245.73      299.21     26.57 o 
 -17  13  10      193.27      238.85     20.22 o 
 -15  13  10      496.23      514.43     25.94 o 
 -13  13  10      660.99      685.42     24.30 o 
 -11  13  10       45.48       45.48     11.74 o 
  -9  13  10     1252.55     1290.53     33.32 o 
  -7  13  10     3212.39     3021.10     60.91 o 
  -5  13  10      595.40      588.93     32.77 o 
  -3  13  10     1862.45     1934.89     44.29 o 
  -1  13  10      165.68      173.42     16.89 o 
   1  13  10     1442.84     1542.18     38.18 o 
   3  13  10      251.90      286.00     20.62 o 
 -14  14  10       39.10       39.65     12.43 o 
 -12  14  10      353.76      382.96     19.30 o 
 -10  14  10      646.98      689.07     24.74 o 
  -8  14  10     1420.87     1347.56     35.09 o 
  -6  14  10      661.93      699.61     24.50 o 
  -4  14  10      120.89       98.96     13.01 o 
  -2  14  10      814.57      803.57     26.73 o 
   0  14  10      172.47      167.60     15.39 o 
   2  14  10      287.74      310.92     21.85 o 
  -9  15  10       10.23        1.91     11.81 o 
  -7  15  10      221.64      212.12     16.34 o 
  -5  15  10      171.92      158.86     15.49 o 
  -3  15  10      239.38      256.96     17.37 o 
 -25   1  11     3897.08     3675.48    105.70 o 
 -23   1  11     1328.12     1296.05     48.70 o 
 -21   1  11      215.71      216.37     19.97 o 
 -19   1  11     2781.38     2822.00     99.81 o 
 -17   1  11       33.32       14.47      8.03 o 
 -15   1  11    16334.16    16477.42    239.46 o 
 -13   1  11     4005.02     3862.86     68.54 o 
 -11   1  11    21508.12    20152.39    456.83 o 
  -9   1  11    15538.01    15914.41    256.64 o 
  -7   1  11      916.51      804.60     25.55 o 
  -5   1  11     6058.20     5992.29    142.91 o 
  -3   1  11     4002.35     3867.79    185.16 o 
  -1   1  11     5344.46     5228.51    176.31 o 
   1   1  11      710.43      738.63     16.66 o 
   3   1  11      741.71      702.55     21.69 o 
   5   1  11     2990.02     2893.74     48.58 o 
   7   1  11     1997.06     2234.76     46.81 o 
   9   1  11      152.13      182.89     20.24 o 
  11   1  11      698.74      744.17     25.52 o 
  13   1  11       85.93      100.87     14.76 o 
 -26   2  11     1364.58     1436.08     55.56 o 
 -24   2  11        2.19       17.40     15.56 o 
 -22   2  11     2836.35     2743.70     80.98 o 
 -20   2  11       48.99       56.56      9.06 o 
 -18   2  11     3019.89     2871.57     53.59 o 
 -16   2  11       17.33       35.18     12.97 o 
 -14   2  11     5887.00     5745.74     87.83 o 
 -12   2  11     5805.98     5504.93     94.18 o 
 -10   2  11    13750.31    14042.25    270.19 o 
  -8   2  11     4067.30     4082.91     81.55 o 
  -6   2  11     2883.38     2905.86     52.77 o 
  -4   2  11     5281.21     5239.93    186.28 o 
  -2   2  11     3033.23     2827.70     50.68 o 
   0   2  11     1241.80     1112.52     21.94 o 
   2   2  11     2440.64     2503.34     45.84 o 
   4   2  11     3697.85     3872.27     62.02 o 
   6   2  11       45.34       62.30     16.35 o 
   8   2  11      788.10      742.90     23.85 o 
  10   2  11      251.52      214.70     15.30 o 
  12   2  11      120.77      115.56     16.33 o 
 -25   3  11      469.23      374.42     27.87 o 
 -23   3  11      546.09      529.95     23.71 o 
 -21   3  11     1987.72     1793.58     45.77 o 
 -19   3  11      153.71      157.42     11.53 o 
 -17   3  11     1129.52     1208.87     28.51 o 
 -15   3  11     2506.51     2534.86     55.14 o 
 -13   3  11       47.06       47.79      6.80 o 
 -11   3  11     9841.82     9755.35    146.50 o 
  -9   3  11     2837.44     2779.63     51.33 o 
  -7   3  11        0.60        2.36      5.21 o 
  -5   3  11      229.95      287.80     29.46 o 
  -3   3  11      122.58      103.21      7.90 o 
  -1   3  11     3081.54     2797.84     50.61 o 
   1   3  11     1960.68     2137.08     36.25 o 
   3   3  11      264.30      227.94     14.47 o 
   5   3  11     1145.31     1088.78     25.91 o 
   7   3  11      199.89      207.53     15.15 o 
   9   3  11      271.37      263.07     17.71 o 
  11   3  11     1545.92     1548.59     44.20 o 
 -24   4  11      138.91      158.40     15.68 o 
 -22   4  11     3659.93     3428.37     77.21 o 
 -20   4  11      892.65      771.14     25.29 o 
 -18   4  11     1751.70     1716.43     32.57 o 
 -16   4  11    12128.36    12139.40    178.87 o 
 -14   4  11     2920.96     2756.88     46.35 o 
 -12   4  11    13164.20    13398.83    233.03 o 
 -10   4  11     2396.57     2261.89     58.74 o 
  -8   4  11     8900.37     8740.38    129.64 o 
  -6   4  11     7491.09     7620.48    113.89 o 
  -4   4  11     4114.83     3952.83     64.10 o 
  -2   4  11     7343.52     7492.18    178.03 o 
   0   4  11       14.33       25.19      7.61 o 
   2   4  11     5614.30     5444.25     95.04 o 
   4   4  11     5548.35     5721.47    140.41 o 
   6   4  11     2312.42     2052.03     41.29 o 
   8   4  11     1540.28     1899.09    125.47 o 
  10   4  11       73.50       69.30     18.96 o 
  12   4  11      151.37      164.93     17.63 o 
 -25   5  11      124.68      134.16     16.15 o 
 -23   5  11        3.38       -4.00     11.36 o 
 -21   5  11      367.63      401.60     18.09 o 
 -19   5  11        3.00       12.38      9.00 o 
 -17   5  11       39.26       52.86      7.98 o 
 -15   5  11       39.26       50.89      7.43 o 
 -13   5  11       11.81       21.80      6.23 o 
 -11   5  11      929.02      860.60     21.49 o 
  -9   5  11     2205.35     2110.77     79.05 o 
  -7   5  11      658.04      627.72     21.57 o 
  -5   5  11      225.05      141.91     10.14 o 
  -3   5  11      647.64      481.66     16.09 o 
  -1   5  11        6.57       18.64      7.97 o 
   1   5  11      657.56      712.96     24.01 o 
   3   5  11      288.93      271.20     23.59 o 
   5   5  11      959.53      966.54     30.40 o 
   7   5  11      158.91      207.43     26.15 o 
   9   5  11      250.97      233.46     22.68 o 
  11   5  11       86.54       98.16     20.64 o 
 -24   6  11       10.90        5.63     12.40 o 
 -22   6  11     3722.88     3732.78     83.59 o 
 -20   6  11      137.56      142.58     14.38 o 
 -18   6  11     5667.24     5376.02     99.60 o 
 -16   6  11     1256.18     1257.76     29.66 o 
 -14   6  11     1212.04     1227.89     28.79 o 
 -12   6  11     4588.72     4526.01     80.39 o 
 -10   6  11      314.37      333.91     14.17 o 
  -8   6  11     4245.75     4077.69     73.09 o 
  -6   6  11     2659.55     2523.62     48.93 o 
  -4   6  11      600.99      594.56     18.58 o 
  -2   6  11     7651.27     7366.15    125.44 o 
   0   6  11     1277.30     1238.89     29.44 o 
   2   6  11       24.45       30.17      8.81 o 
   4   6  11      679.58      776.74     26.87 o 
   6   6  11     1009.94     1048.65     33.11 o 
   8   6  11      857.58      839.18     61.33 o 
  10   6  11       64.03       69.43     18.67 o 
 -23   7  11       11.85        1.40     15.28 o 
 -21   7  11     2271.95     2383.41     71.73 o 
 -19   7  11     5045.16     5086.24    118.46 o 
 -17   7  11      845.16      741.48     22.29 o 
 -15   7  11     3627.80     3556.58     81.45 o 
 -13   7  11       29.19       23.16      8.38 o 
 -11   7  11     2016.20     1921.98     39.94 o 
  -9   7  11     4080.19     3968.11     72.13 o 
  -7   7  11       55.10       54.11      9.00 o 
  -5   7  11     9698.55     9532.38    159.66 o 
  -3   7  11     6876.26     7020.95    120.37 o 
  -1   7  11     2068.65     2097.50     43.44 o 
   1   7  11     1187.86     1087.56     27.40 o 
   3   7  11      751.08      770.19     26.47 o 
   5   7  11     2756.75     2615.57     62.00 o 
   7   7  11        4.54       20.14     16.09 o 
   9   7  11     2161.66     2278.76     81.46 o 
 -22   8  11      303.55      301.51     44.53 o 
 -20   8  11       34.95       54.40     13.79 o 
 -18   8  11      331.83      305.32     22.75 o 
 -16   8  11        0.72        4.42      9.03 o 
 -14   8  11      362.93      424.14     16.92 o 
 -12   8  11      212.22      207.78     26.95 o 
 -10   8  11        3.37        6.98      8.00 o 
  -8   8  11       89.66       90.28     10.20 o 
  -6   8  11      171.70      166.55     11.87 o 
  -4   8  11      117.61      150.41     12.18 o 
  -2   8  11      453.80      531.92     19.07 o 
   0   8  11      186.43      169.24     12.51 o 
   2   8  11      195.65      199.09     13.30 o 
   4   8  11       40.26       35.86     12.29 o 
   6   8  11        0.04       -3.64     11.49 o 
   8   8  11       20.68       11.99     35.96 o 
  10   8  11       44.61       25.79     25.14 o 
 -21   9  11      311.00      303.95     20.43 o 
 -19   9  11     1700.87     1675.54     48.87 o 
 -17   9  11       69.26       72.46     13.63 o 
 -15   9  11     6594.03     6514.34    113.85 o 
 -13   9  11       27.16       26.81     10.58 o 
 -11   9  11     1602.16     1558.81     35.45 o 
  -9   9  11     2545.09     2441.89     49.36 o 
  -7   9  11     1154.79     1131.84     28.33 o 
  -5   9  11    11363.77    11493.61    191.57 o 
  -3   9  11     9457.21     9434.75    159.68 o 
  -1   9  11       39.56       44.76     10.14 o 
   1   9  11      901.15      907.71     25.86 o 
   3   9  11      976.29      944.27     31.80 o 
   5   9  11     1771.36     1836.48     48.92 o 
   7   9  11        2.93        7.24     12.68 o 
   9   9  11     1368.12     1430.69    124.68 o 
 -20  10  11       15.97       20.94     13.31 o 
 -18  10  11      712.99      710.75     28.28 o 
 -16  10  11      375.95      380.31     17.77 o 
 -14  10  11      232.88      298.09     17.05 o 
 -12  10  11       32.38       37.12     10.06 o 
 -10  10  11     1741.27     1661.72     37.70 o 
  -8  10  11      957.40      947.16     26.57 o 
  -6  10  11     1631.23     1577.16     36.49 o 
  -4  10  11     1296.13     1245.33     31.21 o 
  -2  10  11     2342.68     2298.98     48.23 o 
   0  10  11      517.99      500.24     19.66 o 
   2  10  11      951.85      948.43     32.05 o 
   4  10  11       39.52       38.98     13.25 o 
   6  10  11      280.60      322.87     21.11 o 
   8  10  11      323.56      440.40     49.94 o 
 -19  11  11      174.72      266.80     20.31 o 
 -17  11  11        0.45       -3.09     12.31 o 
 -15  11  11     1565.97     1420.99     35.24 o 
 -13  11  11      282.97      262.51     15.70 o 
 -11  11  11      129.97      122.81     12.50 o 
  -9  11  11     1041.23      989.91     27.80 o 
  -7  11  11      730.75      673.64     23.24 o 
  -5  11  11     1528.26     1494.23     35.85 o 
  -3  11  11       49.83       50.44     11.13 o 
  -1  11  11      327.23      293.78     16.49 o 
   1  11  11      636.15      619.70     22.31 o 
   3  11  11      377.14      410.62     23.11 o 
   5  11  11     1787.59     1791.44     50.19 o 
 -18  12  11      662.93      743.44     42.64 o 
 -16  12  11      410.74      425.70     23.96 o 
 -14  12  11      513.70      517.81     21.33 o 
 -12  12  11     1902.36     1955.13     43.95 o 
 -10  12  11       29.62       21.64     11.15 o 
  -8  12  11     5649.63     5826.67    105.05 o 
  -6  12  11     3772.68     3780.04     72.91 o 
  -4  12  11      655.26      659.63     23.08 o 
  -2  12  11      666.87      721.66     24.32 o 
   0  12  11       30.04       14.88     11.18 o 
   2  12  11      254.87      304.75     20.69 o 
   4  12  11     1345.11     1377.55     42.98 o 
 -15  13  11       68.49       68.44     12.70 o 
 -13  13  11      135.81      138.83     14.49 o 
 -11  13  11      228.17      255.00     16.57 o 
  -9  13  11        3.13       26.53     11.71 o 
  -7  13  11     2074.03     2092.18     47.03 o 
  -5  13  11      477.69      439.06     20.26 o 
  -3  13  11      153.05      115.91     13.80 o 
  -1  13  11       82.21       91.27     13.06 o 
   1  13  11       69.48       89.72     16.14 o 
 -12  14  11     1195.88     1155.13     32.74 o 
 -10  14  11      507.09      485.67     22.32 o 
  -8  14  11      885.48      993.25     30.08 o 
  -6  14  11      910.64      863.20     27.96 o 
  -4  14  11      269.27      275.99     17.69 o 
  -2  14  11      319.32      316.28     18.28 o 
 -26   0  12      423.87      496.25     46.45 o 
 -24   0  12     2508.47     2540.53    111.15 o 
 -22   0  12     2491.94     2374.81    102.36 o 
 -20   0  12     2129.37     2240.03    113.30 o 
 -18   0  12     1680.59     1791.73     87.48 o 
 -16   0  12    11749.43    11091.09    497.82 o 
 -14   0  12    26615.04    26304.72    600.82 o 
 -12   0  12     5013.67     4705.70    117.74 o 
 -10   0  12     1206.85      976.49     50.28 o 
  -8   0  12     8330.93     8558.02    323.20 o 
  -6   0  12     1233.33     1026.78     32.36 o 
  -4   0  12     2465.57     2236.69     92.61 o 
  -2   0  12    13828.45    13032.95    421.39 o 
   0   0  12    32812.77    32234.97   1362.82 o 
   2   0  12     2139.73     1702.84     49.29 o 
   4   0  12      232.03      261.14     24.91 o 
   6   0  12     4765.58     4979.73    226.25 o 
   8   0  12     6277.29     6223.78    157.87 o 
  10   0  12      206.23      229.63     23.16 o 
 -25   1  12      406.98      441.24     31.11 o 
 -23   1  12        1.23       -3.02     13.85 o 
 -21   1  12      385.83      401.85     25.01 o 
 -19   1  12      638.00      650.68     20.67 o 
 -17   1  12       32.29       43.68      8.97 o 
 -15   1  12       32.99       37.02     10.35 o 
 -13   1  12     3087.88     2987.10     56.36 o 
 -11   1  12     2213.40     1965.42     39.01 o 
  -9   1  12     3217.51     3184.76     51.43 o 
  -7   1  12      594.04      478.16     14.91 o 
  -5   1  12     1242.50     1122.29     35.96 o 
  -3   1  12        1.26        6.58      5.81 o 
  -1   1  12     6708.60     7026.34     96.56 o 
   1   1  12     2234.25     2293.29     35.82 o 
   3   1  12      577.81      580.78     18.75 o 
   5   1  12     1270.69     1341.30     36.15 o 
   7   1  12        3.04       14.78     10.49 o 
   9   1  12       13.36        6.11     11.13 o 
  11   1  12       46.68       35.95     12.60 o 
 -26   2  12       55.77       58.15     26.72 o 
 -24   2  12      827.57      831.21     38.81 o 
 -22   2  12      593.82      625.64     31.88 o 
 -20   2  12     1098.86     1022.63     43.98 o 
 -18   2  12     1463.60     1523.03     47.64 o 
 -16   2  12      680.00      685.48     21.04 o 
 -14   2  12     8448.07     8159.65    122.19 o 
 -12   2  12     1055.36     1135.16     28.53 o 
 -10   2  12    13923.92    14451.52    347.07 o 
  -8   2  12     2494.81     2247.88     38.37 o 
  -6   2  12       44.89       42.89      6.95 o 
  -4   2  12     2353.45     2223.68     38.22 o 
  -2   2  12     1078.07     1136.57     23.27 o 
   0   2  12     2532.97     2808.40     52.53 o 
   2   2  12     5009.49     4798.22     68.16 o 
   4   2  12      131.80      153.41     10.01 o 
   6   2  12     1085.17     1098.20     30.26 o 
   8   2  12     1692.67     1858.65     48.40 o 
  10   2  12     1692.46     1741.39     47.62 o 
 -25   3  12     1335.70     1410.50     53.57 o 
 -23   3  12       27.24       30.22     15.86 o 
 -21   3  12     2589.09     2427.54     86.30 o 
 -19   3  12     1136.44     1082.14     33.04 o 
 -17   3  12     3325.45     3259.83     70.10 o 
 -15   3  12     4510.83     4488.44     71.04 o 
 -13   3  12     4535.28     4605.95     81.69 o 
 -11   3  12    27087.52    27207.15    529.75 o 
  -9   3  12     3085.31     3127.02     76.71 o 
  -7   3  12     4556.36     4432.33     76.76 o 
  -5   3  12     1217.44     1123.56     26.10 o 
  -3   3  12       28.66       52.29      7.03 o 
  -1   3  12      479.72      447.72     14.07 o 
   1   3  12       46.30       57.97      7.87 o 
   3   3  12     8349.65     8266.12    160.74 o 
   5   3  12     2630.05     2550.15     70.80 o 
   7   3  12     1736.20     1745.11     45.73 o 
   9   3  12     2499.70     2550.61     62.00 o 
  11   3  12      274.79      358.49     23.22 o 
 -24   4  12       24.32       26.91     16.23 o 
 -22   4  12      217.35      187.45     16.05 o 
 -20   4  12     1148.60     1131.31     29.15 o 
 -18   4  12     1039.35     1080.26     31.82 o 
 -16   4  12      280.38      311.94     19.56 o 
 -14   4  12      406.15      371.54     28.21 o 
 -12   4  12      141.63      119.11      8.50 o 
 -10   4  12     1960.68     1891.98     34.09 o 
  -8   4  12     1242.43     1194.39     24.27 o 
  -6   4  12      165.35      165.83     10.66 o 
  -4   4  12       21.28       26.63      7.61 o 
  -2   4  12       15.85       11.30      7.20 o 
   0   4  12      469.21      461.76     16.78 o 
   2   4  12       18.55       31.60      9.63 o 
   4   4  12       62.29       59.49     11.90 o 
   6   4  12       24.22       21.92     14.03 o 
   8   4  12       13.12       22.23     16.99 o 
  10   4  12      381.61      369.95     28.44 o 
 -25   5  12     1191.55     1364.63     68.32 o 
 -23   5  12      285.02      248.93     18.81 o 
 -21   5  12     2869.78     2929.83     61.41 o 
 -19   5  12      103.96       93.53     12.24 o 
 -17   5  12     2586.67     2492.21     44.02 o 
 -15   5  12     2942.88     2818.33     48.07 o 
 -13   5  12       11.44        9.02      7.52 o 
 -11   5  12     6770.35     6493.21    111.38 o 
  -9   5  12      151.64      151.29     10.97 o 
  -7   5  12    17002.13    17276.21    280.57 o 
  -5   5  12     6181.75     6014.32    103.86 o 
  -3   5  12      593.26      543.66     20.53 o 
  -1   5  12     5196.36     5235.03     92.49 o 
   1   5  12      514.11      538.10     18.79 o 
   3   5  12     2922.79     2931.93     82.16 o 
   5   5  12     1538.23     1619.83     43.56 o 
   7   5  12     1769.58     1703.38     91.31 o 
   9   5  12      935.65      983.36     44.47 o 
 -24   6  12        4.64       10.48     16.02 o 
 -22   6  12      207.46      232.93     21.60 o 
 -20   6  12      338.35      372.46     44.75 o 
 -18   6  12     1937.02     1933.44     41.31 o 
 -16   6  12       46.46       53.27      9.35 o 
 -14   6  12     2059.55     2061.43     42.54 o 
 -12   6  12     1157.21     1115.66     27.48 o 
 -10   6  12     1065.14     1019.58     25.95 o 
  -8   6  12    12338.64    12298.96    202.98 o 
  -6   6  12     2017.05     1961.40     40.85 o 
  -4   6  12      790.65      748.60     21.71 o 
  -2   6  12        7.85       10.51      8.47 o 
   0   6  12     3352.72     3344.61     63.28 o 
   2   6  12     1142.44     1049.67     27.64 o 
   4   6  12      221.69      254.25     37.29 o 
   6   6  12     2067.16     2061.65     68.33 o 
   8   6  12        1.95       19.24     18.35 o 
  10   6  12      482.64      601.31     59.75 o 
 -23   7  12      470.09      407.53     27.76 o 
 -21   7  12     1800.93     1817.71     48.24 o 
 -19   7  12       56.05       89.35     14.05 o 
 -17   7  12      673.05      631.98     27.60 o 
 -15   7  12      570.82      568.01     19.56 o 
 -13   7  12       65.56       70.27      9.55 o 
 -11   7  12     2130.78     2164.22     44.43 o 
  -9   7  12      156.70      192.46     11.98 o 
  -7   7  12     3560.84     3401.38     63.92 o 
  -5   7  12      848.08      872.60     24.09 o 
  -3   7  12      267.55      242.50     19.79 o 
  -1   7  12     2270.18     2258.23     46.52 o 
   1   7  12       70.10       88.99     11.63 o 
   3   7  12      347.87      383.04     20.35 o 
   5   7  12      333.17      368.68     21.12 o 
   7   7  12      233.06      238.77     38.55 o 
   9   7  12      460.44      522.77     39.53 o 
 -22   8  12      391.39      529.31     28.36 o 
 -20   8  12      983.27      934.72     35.12 o 
 -18   8  12     3776.15     3725.93    111.62 o 
 -16   8  12        0.38        8.44      9.63 o 
 -14   8  12     3165.55     3090.15     63.72 o 
 -12   8  12      664.11      646.12     20.80 o 
 -10   8  12      247.63      212.54     14.84 o 
  -8   8  12     4276.71     4205.77     77.00 o 
  -6   8  12      123.07      159.87     14.22 o 
  -4   8  12    12418.92    12356.83    205.54 o 
  -2   8  12     5094.47     4869.96     88.05 o 
   0   8  12     3155.12     2913.31     61.66 o 
   2   8  12      416.17      498.37     28.73 o 
   4   8  12      119.57      125.95     15.36 o 
   6   8  12     1509.72     1700.96     47.50 o 
   8   8  12      520.23      540.04     40.85 o 
 -21   9  12       34.18       16.61     13.31 o 
 -19   9  12      162.78      160.32     17.49 o 
 -17   9  12      540.62      614.07     31.96 o 
 -15   9  12     1209.30     1163.11     30.32 o 
 -13   9  12      769.32      755.88     23.59 o 
 -11   9  12       14.13       15.92     10.22 o 
  -9   9  12     1612.79     1555.57     36.06 o 
  -7   9  12        2.20       -9.17      8.96 o 
  -5   9  12      441.97      463.14     19.31 o 
  -3   9  12       28.73       48.39     10.59 o 
  -1   9  12        9.31        0.32      9.78 o 
   1   9  12       33.69       36.44     10.88 o 
   3   9  12      208.33      157.97     15.88 o 
   5   9  12       33.61       13.99     13.13 o 
   7   9  12      373.18      393.89     50.50 o 
 -20  10  12       40.42       43.41     14.43 o 
 -18  10  12      503.07      549.07     38.28 o 
 -16  10  12      152.36      157.14     13.48 o 
 -14  10  12     3848.25     3744.02     71.74 o 
 -12  10  12     1190.84     1187.37     31.00 o 
 -10  10  12      842.68      817.85     25.05 o 
  -8  10  12     2521.29     2522.28     51.82 o 
  -6  10  12        0.10       -3.77      9.93 o 
  -4  10  12     3403.74     3469.15     67.13 o 
  -2  10  12      901.90      859.26     25.99 o 
   0  10  12     1817.09     2031.15     64.66 o 
   2  10  12      435.77      459.82     23.39 o 
   4  10  12       14.70        1.96     13.40 o 
   6  10  12     1670.58     1816.23     51.39 o 
 -19  11  12      307.92      352.64     26.10 o 
 -17  11  12      329.45      335.31     21.15 o 
 -15  11  12     2117.20     2156.38     47.35 o 
 -13  11  12      348.25      403.49     19.49 o 
 -11  11  12     2701.55     2692.13     55.36 o 
  -9  11  12      107.07       97.10     12.82 o 
  -7  11  12     3317.75     3492.99     68.06 o 
  -5  11  12       39.04       43.97     11.29 o 
  -3  11  12       35.82       19.50     10.82 o 
  -1  11  12     2203.01     2025.38     45.15 o 
   1  11  12      463.21      515.08     25.43 o 
   3  11  12       71.34       99.77     16.58 o 
 -16  12  12        0.40        5.70     11.14 o 
 -14  12  12      104.35      101.44     13.40 o 
 -12  12  12      216.43      243.03     16.42 o 
 -10  12  12      415.26      358.21     20.18 o 
  -8  12  12        4.70        8.45     11.05 o 
  -6  12  12      596.84      528.83     21.57 o 
  -4  12  12      625.52      606.03     22.80 o 
  -2  12  12      367.20      368.88     20.31 o 
   0  12  12      193.17      194.73     18.18 o 
   2  12  12     1024.60     1015.41     36.32 o 
 -13  13  12      209.38      231.81     16.62 o 
 -11  13  12     2879.85     2971.75     61.57 o 
  -9  13  12      785.56      725.62     25.59 o 
  -7  13  12      548.54      594.98     23.60 o 
  -5  13  12     1388.12     1395.92     36.32 o 
  -3  13  12      749.10      687.87     24.94 o 
  -1  13  12     1291.04     1428.94     40.13 o 
 -10  14  12      136.45      151.63     15.83 o 
  -8  14  12      284.72      333.14     19.53 o 
  -6  14  12       47.12       47.73     13.14 o 
 -25   1  13      693.69      703.69     36.16 o 
 -23   1  13      658.93      694.14     34.11 o 
 -21   1  13     3464.08     3572.96    143.97 o 
 -19   1  13      126.08      122.87     12.04 o 
 -17   1  13     1072.70     1131.49     28.83 o 
 -15   1  13     2931.63     2888.29     55.58 o 
 -13   1  13     6290.84     6126.91    106.45 o 
 -11   1  13     4568.52     4391.35     90.46 o 
  -9   1  13     2097.36     2057.43     47.24 o 
  -7   1  13     2814.43     2604.15     49.14 o 
  -5   1  13       35.85       65.54     12.01 o 
  -3   1  13      396.70      361.71     12.94 o 
  -1   1  13     6214.81     6050.31    120.42 o 
   1   1  13     4788.88     4829.67     86.50 o 
   3   1  13     2226.91     2335.91     37.52 o 
   5   1  13       67.26       60.01     12.09 o 
   7   1  13     3263.38     3275.14     65.23 o 
   9   1  13      741.14      776.28     45.07 o 
 -24   2  13      694.74      713.19     35.23 o 
 -22   2  13       18.41        1.12     13.38 o 
 -20   2  13      519.19      539.75     27.50 o 
 -18   2  13      533.33      570.52     19.88 o 
 -16   2  13     2927.01     2899.44     56.16 o 
 -14   2  13      356.16      319.23     16.05 o 
 -12   2  13      106.66      102.05      8.95 o 
 -10   2  13     5362.47     5234.48     90.99 o 
  -8   2  13     1741.41     1704.61     31.28 o 
  -6   2  13        9.92       11.25      6.09 o 
  -4   2  13      776.62      756.71     18.27 o 
  -2   2  13     1419.59     1148.95     49.56 o 
   0   2  13     4777.90     4749.13     75.61 o 
   2   2  13       16.70       27.59      8.09 o 
   4   2  13     2154.78     2188.86     50.88 o 
   6   2  13     1059.19      996.58     41.60 o 
   8   2  13        0.90       -3.73     15.97 o 
  10   2  13      164.36      175.45     23.61 o 
 -25   3  13      617.81      545.55     32.03 o 
 -23   3  13      137.62      171.97     19.88 o 
 -21   3  13       62.53       43.35     11.66 o 
 -19   3  13     6343.24     6383.92    178.30 o 
 -17   3  13      154.07      144.60     13.32 o 
 -15   3  13      775.52      705.16     23.01 o 
 -13   3  13      273.49      321.65     12.50 o 
 -11   3  13        4.87        8.21      6.49 o 
  -9   3  13      563.75      507.64     14.99 o 
  -7   3  13      219.88      232.58     10.38 o 
  -5   3  13      205.55      193.50      9.60 o 
  -3   3  13      899.96      857.87     28.51 o 
  -1   3  13      831.18      826.19     22.89 o 
   1   3  13      337.80      283.93     14.44 o 
   3   3  13      362.00      431.83     23.50 o 
   5   3  13        1.32       -8.17     13.09 o 
   7   3  13       97.63       90.21     19.39 o 
   9   3  13      262.21      231.78     25.07 o 
 -24   4  13     1311.53     1301.23     49.96 o 
 -22   4  13        1.22        0.09     11.08 o 
 -20   4  13       75.20      102.70     19.48 o 
 -18   4  13       15.53       16.75      8.42 o 
 -16   4  13     1317.79     1322.21     27.46 o 
 -14   4  13    12027.97    12175.69    331.29 o 
 -12   4  13      111.46      146.85      9.88 o 
 -10   4  13     6413.87     6040.43    149.22 o 
  -8   4  13     1710.50     1515.66     38.10 o 
  -6   4  13     3627.55     3275.20     61.00 o 
  -4   4  13     1001.61     1112.59     26.99 o 
  -2   4  13     1376.35     1346.82     31.41 o 
   0   4  13     7386.72     7563.69    129.67 o 
   2   4  13      571.20      532.67     19.99 o 
   4   4  13     2215.98     2146.25     53.37 o 
   8   4  13      464.88      431.72     30.82 o 
 -23   5  13       27.38       36.04     16.02 o 
 -21   5  13     1421.67     1410.27     34.42 o 
 -19   5  13       30.84       35.76      9.46 o 
 -17   5  13      217.23      259.36     13.64 o 
 -15   5  13       22.97       19.79      8.95 o 
 -13   5  13       86.46       91.89      9.88 o 
 -11   5  13       31.68       40.36      8.49 o 
  -9   5  13     1189.32     1129.57     27.89 o 
  -7   5  13     9213.68     9616.66    161.02 o 
  -5   5  13      220.91      172.25     11.63 o 
  -3   5  13      562.46      597.83     19.57 o 
  -1   5  13      406.29      426.01     17.44 o 
   1   5  13      601.12      456.64     18.08 o 
   3   5  13      365.77      388.02     20.37 o 
   5   5  13       18.07        6.63     11.27 o 
   7   5  13     1146.50     1005.94     50.59 o 
   9   5  13       35.55       52.31     33.82 o 
 -24   6  13       24.16       55.92     25.03 o 
 -22   6  13      334.58      331.87     32.90 o 
 -20   6  13      799.87      801.78     29.23 o 
 -18   6  13      321.37      314.39     15.44 o 
 -16   6  13     1139.63     1199.51     33.63 o 
 -14   6  13     3882.87     3829.13    128.35 o 
 -12   6  13       11.56        9.84      8.37 o 
 -10   6  13      677.76      646.23     20.43 o 
  -8   6  13      648.97      541.66     18.93 o 
  -6   6  13     2935.96     2991.34     57.77 o 
  -4   6  13      204.01      173.25     11.99 o 
  -2   6  13        1.67       -1.41      8.47 o 
   0   6  13     4142.07     4016.03     74.78 o 
   2   6  13       27.98       16.62     12.26 o 
   4   6  13      613.72      693.99     27.30 o 
   6   6  13      886.83      868.09     43.07 o 
   8   6  13        1.05       16.65     21.56 o 
 -23   7  13       13.66       11.90     16.66 o 
 -21   7  13     1128.72     1264.78     38.57 o 
 -19   7  13        1.45        9.74     11.32 o 
 -17   7  13     3494.13     3623.58    103.71 o 
 -15   7  13      434.81      434.42     22.13 o 
 -13   7  13     1500.94     1503.50     34.77 o 
 -11   7  13      869.85      846.50     24.80 o 
  -9   7  13     2566.44     2574.48     51.46 o 
  -7   7  13    12323.17    12481.53    207.10 o 
  -5   7  13      198.87      185.58     14.58 o 
  -3   7  13     1375.59     1384.46     33.20 o 
  -1   7  13     1123.65     1127.82     29.40 o 
   1   7  13     1673.04     1621.16     37.92 o 
   3   7  13      397.62      388.55     21.66 o 
   5   7  13       30.26       31.61     13.84 o 
   7   7  13     1789.79     1843.62    101.01 o 
 -22   8  13       17.32       18.32     13.54 o 
 -20   8  13       26.01       30.37     13.00 o 
 -18   8  13        2.08        2.70      9.53 o 
 -16   8  13        3.69       -1.28      9.36 o 
 -14   8  13     1293.44     1245.08     45.72 o 
 -12   8  13       42.59       82.52     11.01 o 
 -10   8  13     1420.68     1478.74     34.72 o 
  -8   8  13       56.92       44.15     10.32 o 
  -6   8  13       25.75       28.05     10.01 o 
  -4   8  13       63.66       67.25     10.90 o 
  -2   8  13      242.34      268.36     15.29 o 
   0   8  13        0.17        3.97      9.89 o 
   2   8  13       13.89       20.80     12.77 o 
   4   8  13        2.36       -1.40     12.66 o 
   6   8  13        1.41        2.36     19.06 o 
 -21   9  13     1499.78     1510.32     44.64 o 
 -19   9  13       90.51       79.21     14.50 o 
 -17   9  13     3058.61     3091.78     73.45 o 
 -15   9  13       59.40       39.44     11.36 o 
 -13   9  13       57.56       69.20     10.95 o 
 -11   9  13     3151.75     3042.55     60.16 o 
  -9   9  13     1010.11     1073.72     28.95 o 
  -7   9  13     2326.61     2433.97     50.47 o 
  -5   9  13      332.14      326.33     16.62 o 
  -3   9  13     4894.92     4941.73     90.53 o 
  -1   9  13      387.92      337.51     17.34 o 
   1   9  13      502.06      496.72     25.24 o 
   3   9  13     1124.92     1088.24     36.35 o 
   5   9  13       42.97       36.71     14.93 o 
 -20  10  13      225.71      271.02     24.71 o 
 -18  10  13      141.97      121.05     16.39 o 
 -16  10  13      899.42      855.28     26.52 o 
 -14  10  13      908.79      947.72     33.62 o 
 -12  10  13      911.60      867.07     26.48 o 
 -10  10  13      163.85      195.44     14.32 o 
  -8  10  13      661.79      652.07     22.95 o 
  -6  10  13     1248.46     1175.69     31.53 o 
  -4  10  13     3617.00     3585.06     69.77 o 
  -2  10  13      163.44      184.25     15.06 o 
   0  10  13     1381.65     1406.88     35.84 o 
   2  10  13       10.26       19.89     13.94 o 
   4  10  13       60.35       59.68     15.47 o 
 -17  11  13       71.45       92.95     13.37 o 
 -15  11  13       14.29       15.72     11.36 o 
 -13  11  13      317.42      328.72     18.61 o 
 -11  11  13       31.71       29.72     11.44 o 
  -9  11  13      130.51      117.65     13.69 o 
  -7  11  13     1834.72     1854.39     50.39 o 
  -5  11  13       59.98       63.96     12.64 o 
  -3  11  13       64.75       76.92     13.05 o 
  -1  11  13        1.80       -0.27     11.07 o 
   1  11  13      293.03      331.67     22.17 o 
 -16  12  13      322.66      335.64     18.66 o 
 -14  12  13     2438.49     2396.90     70.42 o 
 -12  12  13        0.10      -10.29     10.86 o 
 -10  12  13     1045.90     1208.27     33.36 o 
  -8  12  13     1095.55     1019.27     30.32 o 
  -6  12  13     1133.59     1129.96     31.91 o 
  -4  12  13       43.18       88.20     13.73 o 
  -2  12  13      462.81      447.78     21.42 o 
   0  12  13     3310.11     3243.28     77.58 o 
 -11  13  13      336.39      346.77     19.36 o 
  -9  13  13      271.73      286.64     20.14 o 
  -7  13  13      147.61      127.80     14.56 o 
  -5  13  13       44.70       62.36     13.27 o 
  -3  13  13       40.69       41.68     13.10 o 
 -24   0  14      856.55      912.90     57.27 o 
 -22   0  14     2282.84     2108.54     93.57 o 
 -20   0  14     3924.95     4052.60    107.68 o 
 -18   0  14       57.73       34.13     13.47 o 
 -16   0  14      339.83      318.00     21.33 o 
 -14   0  14      373.24      322.17     21.11 o 
 -12   0  14       38.17       44.47     12.29 o 
 -10   0  14     8782.98     8595.05    205.90 o 
  -8   0  14       27.52       45.59     11.81 o 
  -6   0  14     4336.54     4625.81    117.22 o 
  -4   0  14        5.44        0.71     11.11 o 
  -2   0  14      801.40      830.52     50.05 o 
   0   0  14     3068.11     3239.18     87.65 o 
   2   0  14     3351.03     3004.08     83.43 o 
   6   0  14      720.98      636.49     54.56 o 
   8   0  14      301.45      405.38     29.08 o 
 -25   1  14       39.96       40.47     17.54 o 
 -23   1  14       37.09       38.94     15.46 o 
 -21   1  14        0.89        5.20      9.69 o 
 -19   1  14      122.14      131.53     12.04 o 
 -17   1  14     2316.79     2329.88     63.15 o 
 -15   1  14       42.87       45.88      9.35 o 
 -13   1  14     1032.78     1081.68     27.20 o 
 -11   1  14       20.86       34.33      9.61 o 
  -9   1  14      415.39      394.81     15.03 o 
  -7   1  14      334.94      302.07     13.62 o 
  -5   1  14        2.16        0.61      7.33 o 
  -3   1  14      620.84      684.19     24.83 o 
  -1   1  14       64.87       78.57      9.62 o 
   1   1  14     1073.23     1057.37     27.09 o 
   3   1  14        4.36        7.98     10.39 o 
   5   1  14      106.34       89.85     25.70 o 
   7   1  14      368.00      389.37     28.43 o 
 -24   2  14      361.75      381.56     62.90 o 
 -22   2  14      271.51      301.39     19.03 o 
 -20   2  14       66.37      108.02     11.78 o 
 -18   2  14       39.96       47.33     10.36 o 
 -16   2  14     2695.33     2642.02     55.39 o 
 -14   2  14     2887.48     2760.05     68.48 o 
 -12   2  14      126.79      134.72     10.02 o 
 -10   2  14     4039.47     3858.63     69.98 o 
  -8   2  14      452.68      478.71     16.73 o 
  -6   2  14     1441.46     1335.63     44.45 o 
  -4   2  14       20.59       55.36      8.56 o 
  -2   2  14      176.67      225.86     15.00 o 
   0   2  14      877.32      970.51     29.32 o 
   2   2  14      401.49      419.91     17.82 o 
   4   2  14     2226.14     2009.56     88.83 o 
   6   2  14        0.42       -4.19     15.47 o 
   8   2  14      712.40      852.22     41.64 o 
 -25   3  14      243.63      253.86     24.34 o 
 -23   3  14     1651.84     1627.50     56.34 o 
 -21   3  14      325.03      327.04     19.15 o 
 -19   3  14      210.23      227.00     14.21 o 
 -17   3  14    12023.23    12185.22    203.81 o 
 -15   3  14      430.09      471.52     23.56 o 
 -13   3  14      529.20      563.44     24.80 o 
 -11   3  14      712.32      661.14     26.56 o 
  -9   3  14     2224.51     2244.10     44.24 o 
  -7   3  14       14.11       19.52      8.12 o 
  -5   3  14      520.26      606.58     19.02 o 
  -3   3  14     4399.96     4240.33     77.02 o 
  -1   3  14        5.69        3.30      8.54 o 
   1   3  14     2120.87     2039.44     43.66 o 
   3   3  14     1167.58     1173.44     42.92 o 
   5   3  14      236.99      253.87     32.02 o 
   7   3  14     1404.12     1341.89     51.90 o 
 -24   4  14        5.95       10.15     15.54 o 
 -22   4  14       77.46       50.86     13.24 o 
 -20   4  14      160.80      197.79     15.17 o 
 -18   4  14      493.10      472.02     25.09 o 
 -16   4  14       45.53       45.87      9.26 o 
 -14   4  14      770.59      751.99     25.79 o 
 -12   4  14     2175.73     2095.81     42.73 o 
 -10   4  14     1506.39     1411.88     32.26 o 
  -8   4  14      387.34      294.88     26.91 o 
  -6   4  14      745.47      756.13     23.43 o 
  -4   4  14      152.31      136.50     12.59 o 
  -2   4  14       22.02       18.50      9.06 o 
   0   4  14      140.52      146.23     12.18 o 
   2   4  14      375.66      403.07     20.72 o 
   4   4  14       46.80       75.34     13.92 o 
   6   4  14      440.77      465.58     49.60 o 
 -23   5  14      833.58      800.62     52.31 o 
 -21   5  14       11.28        6.42     14.74 o 
 -19   5  14     1286.07     1291.23     36.60 o 
 -17   5  14     3164.85     3078.61     69.09 o 
 -15   5  14      275.08      274.33     14.44 o 
 -13   5  14     3746.42     3700.09     74.10 o 
 -11   5  14      224.07      219.72     14.94 o 
  -9   5  14      118.14       83.05     10.12 o 
  -7   5  14     1011.39      944.93     25.23 o 
  -5   5  14     3128.24     3089.94     59.41 o 
  -3   5  14     3593.68     3482.60     65.94 o 
  -1   5  14       46.48       69.43     10.86 o 
   1   5  14     1664.08     1691.90     38.62 o 
   3   5  14      231.52      279.71     25.32 o 
   5   5  14     1148.13     1149.28     82.07 o 
   7   5  14      333.76      422.51     36.07 o 
 -22   6  14        6.84      -15.66     14.91 o 
 -20   6  14     1169.39     1105.42     45.66 o 
 -18   6  14        0.27       -0.89      9.41 o 
 -16   6  14     1205.32     1203.98     41.04 o 
 -14   6  14      428.97      421.26     17.68 o 
 -12   6  14     1193.46     1223.55     44.34 o 
 -10   6  14     2304.25     2262.74     57.01 o 
  -8   6  14        7.55       -0.65      9.08 o 
  -6   6  14     1627.48     1458.48     34.12 o 
  -4   6  14     1548.35     1378.02     33.00 o 
  -2   6  14      670.43      705.46     22.86 o 
   0   6  14     1199.65     1214.72     31.49 o 
   2   6  14      146.01      176.76     16.61 o 
   4   6  14     2934.17     2986.31     71.08 o 
   6   6  14       48.97       99.30     22.33 o 
 -21   7  14      142.16      150.42     20.40 o 
 -19   7  14      130.78      145.32     13.54 o 
 -17   7  14      653.38      616.01     21.87 o 
 -15   7  14      258.34      262.98     14.82 o 
 -13   7  14      170.94      183.48     13.08 o 
 -11   7  14        0.18       -4.33      8.85 o 
  -9   7  14        9.70        6.31      8.92 o 
  -7   7  14       17.30       27.52      9.91 o 
  -5   7  14       16.14       19.82      9.93 o 
  -3   7  14      906.93      936.97     26.75 o 
  -1   7  14       75.58       67.08     11.47 o 
   1   7  14     1035.46     1131.46     35.87 o 
   3   7  14        7.11        5.89     12.44 o 
   5   7  14        1.64       -0.75     18.09 o 
 -20   8  14     2047.60     2161.18     55.97 o 
 -18   8  14      149.65      192.90     26.23 o 
 -16   8  14     2952.00     3072.84     61.05 o 
 -14   8  14       24.56       33.87     10.19 o 
 -12   8  14       13.07       10.99      9.80 o 
 -10   8  14     8121.13     8253.29    142.17 o 
  -8   8  14       31.89       29.65     10.12 o 
  -6   8  14     1111.08     1145.09     30.25 o 
  -4   8  14      349.78      398.30     18.24 o 
  -2   8  14     2481.52     2338.76     56.40 o 
   0   8  14      759.91      759.07     25.04 o 
   2   8  14      622.67      567.91     26.40 o 
   4   8  14     1433.45     1643.20     52.03 o 
 -19   9  14      303.33      318.61     21.23 o 
 -17   9  14     1048.69     1050.76     29.92 o 
 -15   9  14      109.30      121.85     13.00 o 
 -13   9  14      131.26      160.69     13.60 o 
 -11   9  14      457.89      433.16     19.22 o 
  -9   9  14       18.16       24.75     10.92 o 
  -7   9  14      126.40      131.48     13.31 o 
  -5   9  14     3655.63     3679.94     71.22 o 
  -3   9  14     2776.03     2722.52     56.35 o 
  -1   9  14       26.14       33.48     11.84 o 
   1   9  14       20.21       18.87     13.40 o 
   3   9  14        3.89       -0.05     15.00 o 
 -18  10  14      111.25      118.00     13.93 o 
 -16  10  14      678.95      643.63     23.96 o 
 -14  10  14       30.17       35.06     11.38 o 
 -12  10  14      225.46      290.95     16.65 o 
 -10  10  14     2115.52     2033.09     45.42 o 
  -8  10  14        5.30        4.00     10.95 o 
  -6  10  14     1153.63     1126.31     31.34 o 
  -4  10  14      295.10      296.46     17.60 o 
  -2  10  14      915.28     1027.98     38.53 o 
   0  10  14      191.38      252.12     30.04 o 
   2  10  14       34.93       58.98     16.44 o 
 -17  11  14     2339.65     2372.00     52.30 o 
 -15  11  14      121.87      128.43     14.61 o 
 -13  11  14     1458.76     1498.55     37.92 o 
 -11  11  14        0.36        4.69     10.93 o 
  -9  11  14      461.06      476.06     20.67 o 
  -7  11  14      256.10      264.12     17.17 o 
  -5  11  14      942.34     1086.57     31.26 o 
  -3  11  14      893.08      822.68     31.08 o 
  -1  11  14      170.40      159.86     16.03 o 
 -14  12  14       39.67       48.30     13.13 o 
 -12  12  14       77.62       91.48     13.53 o 
 -10  12  14       16.45       13.70     11.73 o 
  -8  12  14       96.65       99.15     14.09 o 
  -6  12  14      321.19      332.59     19.17 o 
  -4  12  14       19.51       32.16     19.66 o 
 -23   1  15      660.16      782.50     36.66 o 
 -21   1  15      407.83      414.51     18.97 o 
 -19   1  15     3206.26     3234.07     63.47 o 
 -17   1  15     2179.32     2111.61     45.04 o 
 -15   1  15     2025.40     1983.51     42.55 o 
 -13   1  15     4471.34     4307.16     87.28 o 
 -11   1  15      874.84      900.78     24.72 o 
  -9   1  15     4060.60     4204.65     88.31 o 
  -7   1  15       33.31       61.06      9.28 o 
  -5   1  15      977.53     1013.37     25.79 o 
  -3   1  15     1199.70     1243.63     35.63 o 
  -1   1  15     1222.23     1206.94     38.04 o 
   1   1  15     2093.34     2103.03     52.15 o 
   3   1  15       20.11        5.64     21.42 o 
   5   1  15     1727.56     1744.42     94.24 o 
 -24   2  15        1.82      -10.40     14.88 o 
 -22   2  15     2037.28     1954.85     55.23 o 
 -20   2  15      218.15      232.25     14.96 o 
 -18   2  15      715.08      763.67     24.34 o 
 -16   2  15     1100.65     1186.83     30.55 o 
 -14   2  15       18.87       15.76     10.40 o 
 -12   2  15       75.76       78.98      9.76 o 
 -10   2  15     2728.55     2637.69     51.39 o 
  -8   2  15     2075.81     1968.06     40.70 o 
  -6   2  15     3286.94     3077.45     74.63 o 
  -4   2  15       61.49       85.41     11.93 o 
  -2   2  15      786.46      801.98     26.90 o 
   0   2  15      588.91      524.35     22.49 o 
   2   2  15      789.01      875.16     35.85 o 
   4   2  15      929.22     1072.76     60.88 o 
   6   2  15        2.79       22.96     17.56 o 
 -23   3  15      253.85      236.14     22.72 o 
 -21   3  15      616.18      640.73     25.53 o 
 -19   3  15       11.13        0.82      9.43 o 
 -17   3  15      964.79      901.00     34.27 o 
 -15   3  15      453.84      425.46     16.68 o 
 -13   3  15     1165.39     1057.89     31.34 o 
 -11   3  15      126.30      101.48     12.22 o 
  -9   3  15      348.33      409.65     19.51 o 
  -7   3  15       68.90       59.14     11.05 o 
  -5   3  15      162.03      192.30     14.18 o 
  -3   3  15      460.57      403.25     19.67 o 
  -1   3  15       94.25       93.52     11.44 o 
   1   3  15      982.10     1038.60     29.39 o 
   3   3  15       19.65       49.82     28.07 o 
   5   3  15      206.58      252.75     39.68 o 
 -24   4  15       30.43       36.98     22.77 o 
 -22   4  15     3402.11     3233.82    157.15 o 
 -20   4  15      143.32      156.04     16.88 o 
 -18   4  15       22.74       26.31     11.22 o 
 -16   4  15     7782.18     7667.06    152.57 o 
 -14   4  15       38.29       34.79     11.29 o 
 -12   4  15     3164.03     3226.11     71.68 o 
 -10   4  15     1631.03     1347.89     36.75 o 
  -8   4  15      658.44      654.95     24.24 o 
  -6   4  15     2212.13     2240.15     53.01 o 
  -4   4  15      785.37      673.04     22.00 o 
  -2   4  15     4042.03     4160.19     77.34 o 
   0   4  15      107.94      103.45     12.21 o 
   2   4  15     1470.55     1575.89     43.89 o 
   4   4  15      930.63      891.95     42.53 o 
 -23   5  15       66.59       71.40     18.16 o 
 -21   5  15       43.28       32.38     16.91 o 
 -19   5  15       32.55       42.13     12.44 o 
 -17   5  15        9.08       14.06     10.42 o 
 -15   5  15      742.89      694.16     43.48 o 
 -13   5  15      315.00      302.93     17.18 o 
 -11   5  15       25.57        3.93     12.99 o 
  -9   5  15      381.35      338.34     16.01 o 
  -7   5  15      142.79      129.95     13.42 o 
  -5   5  15       92.19       97.94     11.34 o 
  -3   5  15       56.50       75.47     11.32 o 
  -1   5  15      194.63      175.37     14.02 o 
   1   5  15      149.37      153.13     16.12 o 
   3   5  15       39.86       36.17     13.80 o 
   5   5  15       71.18       68.74     21.10 o 
 -22   6  15     1164.25     1159.87     46.14 o 
 -20   6  15      427.15      404.31     21.51 o 
 -18   6  15     1101.32     1077.56     33.74 o 
 -16   6  15      781.95      821.11     28.82 o 
 -14   6  15       96.39      135.71     12.55 o 
 -12   6  15     1659.06     1578.01     38.27 o 
 -10   6  15     1016.40      988.88     26.78 o 
  -8   6  15      113.51      139.06     32.79 o 
  -6   6  15     1157.30     1108.59     29.21 o 
  -4   6  15       62.61       94.80     11.88 o 
  -2   6  15     3352.18     3232.33     63.56 o 
   0   6  15       90.98       86.47     12.80 o 
   2   6  15      446.63      493.30     24.90 o 
   4   6  15      416.02      518.05     34.96 o 
 -21   7  15      271.70      292.61     25.02 o 
 -19   7  15     2366.77     2358.54     72.87 o 
 -17   7  15      296.42      319.11     20.88 o 
 -15   7  15     4523.14     4415.96    105.99 o 
 -13   7  15     1985.02     1916.44     42.52 o 
 -11   7  15       27.70       -1.19      9.93 o 
  -9   7  15      442.04      469.06     25.93 o 
  -7   7  15      318.05      344.47     16.97 o 
  -5   7  15     2077.95     2010.73     44.22 o 
  -3   7  15      184.82      235.90     24.73 o 
  -1   7  15     1831.51     1885.84     43.15 o 
   1   7  15      947.84     1026.39     35.26 o 
   3   7  15       36.16       35.95     14.39 o 
 -20   8  15       12.47        5.44     13.27 o 
 -18   8  15        2.86        0.45     14.90 o 
 -16   8  15       10.90       12.19     10.47 o 
 -14   8  15      311.87      327.23     17.05 o 
 -12   8  15       16.69       42.95     11.55 o 
 -10   8  15       82.54      106.38     12.89 o 
  -8   8  15       13.66        6.19     10.10 o 
  -6   8  15      316.58      324.96     21.64 o 
  -4   8  15      182.84      192.52     15.19 o 
  -2   8  15      312.97      397.29     19.27 o 
   0   8  15        0.04       12.77     13.33 o 
   2   8  15      230.43      247.72     20.17 o 
 -19   9  15     1415.38     1516.73     71.32 o 
 -17   9  15      315.30      315.49     17.77 o 
 -15   9  15     3379.90     3538.54     69.61 o 
 -13   9  15      515.70      475.40     20.80 o 
 -11   9  15       28.60       25.82     12.98 o 
  -9   9  15     1441.38     1441.03     36.19 o 
  -7   9  15       53.22       65.63     12.05 o 
  -5   9  15      869.76      928.92     28.08 o 
  -3   9  15      299.23      280.65     17.11 o 
  -1   9  15      643.95      712.81     25.42 o 
   1   9  15      987.92     1016.85     44.05 o 
 -16  10  15     1535.75     1606.88     40.10 o 
 -14  10  15        0.26      -16.44     11.07 o 
 -12  10  15       12.18        6.90     11.17 o 
 -10  10  15      210.56      213.42     15.75 o 
  -8  10  15      625.80      593.89     25.31 o 
  -6  10  15      105.56      130.12     14.61 o 
  -4  10  15      597.93      530.35     22.58 o 
  -2  10  15      532.45      537.07     23.37 o 
 -13  11  15      159.26      137.33     14.75 o 
 -11  11  15      105.48      103.41     14.06 o 
  -9  11  15      287.95      295.75     18.24 o 
  -7  11  15       16.60       18.50     12.39 o 
  -5  11  15      794.60      859.74     28.69 o 
 -24   0  16     2373.39     2503.55    110.25 o 
 -22   0  16     2324.48     2440.71     74.37 o 
 -20   0  16      166.37      155.34     19.42 o 
 -18   0  16     1735.34     1757.63     57.04 o 
 -16   0  16       14.14        4.61     13.27 o 
 -14   0  16     1446.32     1434.57     48.40 o 
 -12   0  16     2140.18     2000.10     80.72 o 
 -10   0  16      120.38       88.36     15.92 o 
  -8   0  16     6742.77     6834.98    213.29 o 
  -6   0  16     2202.45     2065.02     65.16 o 
  -4   0  16      736.27      945.69     97.51 o 
  -2   0  16     8678.77     8377.80    204.62 o 
   0   0  16     7039.90     6289.71    158.87 o 
   2   0  16       33.17       55.69     24.12 o 
 -23   1  16       95.99      181.79     26.72 o 
 -21   1  16      362.47      421.11     19.32 o 
 -19   1  16      567.13      545.49     21.22 o 
 -17   1  16       79.39      102.72     12.13 o 
 -15   1  16      368.90      408.94     18.74 o 
 -13   1  16       23.71       30.51      9.57 o 
 -11   1  16       14.78       28.66      9.75 o 
  -9   1  16      122.06      111.60     11.81 o 
  -7   1  16     1478.70     1298.47     35.98 o 
  -5   1  16     1728.38     1598.28     42.83 o 
  -3   1  16      405.36      364.56     29.08 o 
  -1   1  16     1369.27     1328.90     85.11 o 
   1   1  16      522.03      447.31     29.72 o 
   3   1  16       12.68       21.87     23.00 o 
 -22   2  16     1056.13     1067.89     30.77 o 
 -20   2  16       69.93       92.80     12.56 o 
 -18   2  16      405.99      428.69     18.87 o 
 -16   2  16     2446.83     2388.65     50.06 o 
 -14   2  16     1350.93     1397.93     33.90 o 
 -12   2  16     1830.19     1839.38     46.02 o 
 -10   2  16     2631.93     2576.89     59.63 o 
  -8   2  16     1883.63     1795.34     45.47 o 
  -6   2  16      479.98      419.23     20.42 o 
  -4   2  16      758.28      749.08     26.82 o 
  -2   2  16     2473.67     2583.00     87.76 o 
   0   2  16       96.59      161.19     25.29 o 
   2   2  16     1651.77     1551.64     76.66 o 
 -23   3  16       73.32       79.65     14.93 o 
 -21   3  16     3513.42     3738.95     80.02 o 
 -19   3  16      434.56      527.32     34.00 o 
 -17   3  16       52.30       58.85     22.22 o 
 -15   3  16     3503.01     3446.50     76.19 o 
 -13   3  16        9.55       -2.02     10.51 o 
 -11   3  16     2756.43     2625.37     60.91 o 
  -9   3  16      596.73      599.05     35.98 o 
  -7   3  16     2885.04     2887.13     65.78 o 
  -5   3  16     2855.40     2868.92     65.45 o 
  -3   3  16       13.78        0.71     11.27 o 
  -1   3  16     1158.48     1230.79     36.42 o 
   1   3  16      750.45      806.93     90.07 o 
   3   3  16      282.07      260.86     34.72 o 
 -22   4  16       90.69       88.25     19.05 o 
 -20   4  16      235.77      287.18     20.65 o 
 -18   4  16       55.76       80.44     16.96 o 
 -16   4  16      355.11      331.81     22.30 o 
 -14   4  16        0.06       -7.28     10.05 o 
 -12   4  16       74.99       60.17     12.40 o 
 -10   4  16       77.82      103.48     13.13 o 
  -8   4  16       87.08       67.17     12.95 o 
  -6   4  16       97.50       96.75     13.40 o 
  -4   4  16        5.71        9.94     11.76 o 
  -2   4  16      183.60      230.85     22.21 o 
   0   4  16        5.56        3.79     12.38 o 
   2   4  16      220.99      229.21     21.83 o 
 -21   5  16     2234.61     2512.58     74.13 o 
 -19   5  16      830.91      888.44     30.45 o 
 -17   5  16      134.49      158.86     15.55 o 
 -15   5  16     2254.65     2333.96     56.70 o 
 -13   5  16      418.32      414.50     20.25 o 
 -11   5  16     2299.56     2190.81     53.45 o 
  -9   5  16     1249.75     1159.54     34.86 o 
  -7   5  16     3092.95     3145.30     71.15 o 
  -5   5  16     2558.99     2460.89     68.62 o 
  -3   5  16      318.61      337.22     19.46 o 
  -1   5  16     2686.71     2710.66     56.17 o 
   1   5  16      671.68      686.48     33.35 o 
   3   5  16       25.40       29.84     19.37 o 
 -20   6  16        1.64       -6.09     11.97 o 
 -18   6  16      921.91      923.08     31.75 o 
 -16   6  16       13.95       19.56     13.51 o 
 -14   6  16     1919.26     1949.00     77.99 o 
 -12   6  16      977.48      933.15     31.28 o 
 -10   6  16       10.81        3.56     10.72 o 
  -8   6  16     1211.02     1116.35     37.39 o 
  -6   6  16        2.15       48.96     34.54 o 
  -4   6  16      436.05      434.89     19.69 o 
  -2   6  16      152.31      162.99     23.04 o 
   0   6  16       19.01       16.20     18.65 o 
   2   6  16      135.53      127.80     17.07 o 
 -19   7  16       22.39       25.56     13.06 o 
 -17   7  16      851.10      907.42     41.58 o 
 -15   7  16     1408.48     1490.67     41.98 o 
 -13   7  16      643.27      584.52     25.31 o 
 -11   7  16      422.79      483.25     20.42 o 
  -9   7  16      105.54       73.50     12.06 o 
  -7   7  16      545.43      521.58     21.11 o 
  -5   7  16      334.32      373.64     18.57 o 
  -3   7  16        5.77        1.14     10.95 o 
  -1   7  16     1038.62     1095.28     32.90 o 
   1   7  16       13.44       26.10     14.41 o 
 -18   8  16     1752.38     1826.83     62.36 o 
 -16   8  16       97.92      111.63     15.40 o 
 -14   8  16     2256.18     2282.71     60.46 o 
 -12   8  16      804.02      777.67     26.85 o 
 -10   8  16        2.96        6.61     10.93 o 
  -8   8  16     1490.71     1499.09     37.26 o 
  -6   8  16       48.96       45.23     12.33 o 
  -4   8  16     1091.48     1112.91     31.57 o 
  -2   8  16      890.08      801.16     27.20 o 
 -17   9  16       90.13      104.73     14.02 o 
 -15   9  16      191.96      223.84     20.57 o 
 -13   9  16      452.05      389.02     19.03 o 
 -11   9  16       72.06       63.79     12.83 o 
  -9   9  16       47.18       52.27     12.57 o 
  -7   9  16       42.95       50.18     12.79 o 
  -5   9  16      161.34      171.26     15.54 o 
  -3   9  16       21.24       44.53     12.88 o 
 -14  10  16     1535.80     1606.49     40.37 o 
 -12  10  16      822.82      875.26     28.33 o 
 -10  10  16      332.67      369.74     19.85 o 
  -8  10  16      594.99      619.06     24.00 o 
  -6  10  16        9.54       13.38     12.44 o 
 -21   1  17     2891.66     2981.11     61.34 o 
 -19   1  17      273.95      276.28     16.38 o 
 -17   1  17     1236.39     1302.04     33.46 o 
 -15   1  17      242.51      267.25     16.07 o 
 -13   1  17      942.73      990.92     27.47 o 
 -11   1  17     4088.38     4159.21     77.98 o 
  -9   1  17      468.37      485.97     22.46 o 
  -7   1  17     2621.46     2529.06     61.44 o 
  -5   1  17      135.10      126.75     15.42 o 
  -3   1  17      786.98      846.45     41.78 o 
  -1   1  17     4534.52     4284.74     94.62 o 
   1   1  17     1128.65     1108.61     62.90 o 
 -22   2  17      549.95      575.29     23.42 o 
 -20   2  17      291.72      346.32     20.24 o 
 -18   2  17     1128.51     1190.98     31.82 o 
 -16   2  17      212.20      220.01     17.47 o 
 -14   2  17       41.39       41.77     12.92 o 
 -12   2  17       23.98       33.90     14.96 o 
 -10   2  17     2170.59     1963.53     53.90 o 
  -8   2  17      939.78      979.36     31.44 o 
  -6   2  17      334.41      305.39     18.40 o 
  -4   2  17     2448.66     2395.12     57.83 o 
  -2   2  17      266.35      243.77     17.96 o 
   0   2  17      435.48      467.16     42.39 o 
   2   2  17       34.29       50.28     27.28 o 
 -21   3  17      109.53      109.76     16.90 o 
 -19   3  17      120.38      112.44     16.09 o 
 -17   3  17      271.81      297.58     19.66 o 
 -15   3  17      492.68      437.86     27.15 o 
 -13   3  17      332.69      329.75     19.53 o 
 -11   3  17     2096.10     1996.48     50.39 o 
  -9   3  17       10.35       15.36     11.64 o 
  -7   3  17      500.96      525.44     23.44 o 
  -5   3  17        1.55        1.59     11.26 o 
  -3   3  17      571.53      603.39     41.73 o 
  -1   3  17      384.06      343.95     24.65 o 
   1   3  17      290.66      335.85     25.07 o 
 -20   4  17     1128.10     1327.98     46.07 o 
 -18   4  17     1465.15     1454.70     51.56 o 
 -16   4  17      185.68      207.73     16.86 o 
 -14   4  17     1943.40     1933.96     53.76 o 
 -12   4  17      410.67      371.89     20.49 o 
 -10   4  17     5045.54     4757.28    100.97 o 
  -8   4  17     2463.04     2216.82     54.71 o 
  -6   4  17     1203.49     1081.82     40.03 o 
  -4   4  17     1830.21     1992.51     51.11 o 
  -2   4  17      242.74      315.59     20.37 o 
   0   4  17      580.10      667.45     41.60 o 
 -21   5  17      325.77      386.37     23.49 o 
 -19   5  17      118.20      116.50     15.03 o 
 -17   5  17      711.21      792.80     30.22 o 
 -15   5  17      124.59      126.67     15.77 o 
 -13   5  17       65.36       76.56     13.98 o 
 -11   5  17      142.14      113.74     14.66 o 
  -9   5  17        3.13        0.31     11.74 o 
  -7   5  17      599.30      603.19     38.86 o 
  -5   5  17      161.70      198.06     16.93 o 
  -3   5  17      140.73      158.45     16.86 o 
  -1   5  17      944.38      979.55     62.12 o 
 -20   6  17      293.21      332.61     20.83 o 
 -18   6  17      469.06      448.12     23.57 o 
 -16   6  17      289.94      343.61     20.77 o 
 -14   6  17     1345.13     1268.35     38.21 o 
 -12   6  17       60.89       45.24     14.95 o 
 -10   6  17      982.35      892.60     30.92 o 
  -8   6  17      331.22      391.96     21.53 o 
  -6   6  17      733.29      759.06     28.99 o 
  -4   6  17      622.43      713.59     28.36 o 
  -2   6  17      272.23      287.24     19.82 o 
 -17   7  17     3523.94     3814.10     85.84 o 
 -15   7  17      794.49      894.04     32.22 o 
 -13   7  17      285.62      303.59     22.61 o 
 -11   7  17      233.87      241.55     18.69 o 
  -9   7  17      106.07      138.75     15.94 o 
  -7   7  17     1663.88     1643.75     45.66 o 
  -5   7  17       13.63        9.32     13.08 o 
  -3   7  17      432.94      525.29     31.73 o 
 -16   8  17      357.34      377.47     22.31 o 
 -14   8  17        0.11       -1.44     17.41 o 
 -12   8  17      963.85      938.05     32.91 o 
 -10   8  17      176.25      214.63     17.77 o 
  -8   8  17        0.22      -10.71     10.68 o 
  -6   8  17       71.96       67.90     13.27 o 
  -4   8  17       46.04       50.70     13.05 o 
 -13   9  17       10.40       28.68     14.20 o 
 -11   9  17     1141.37     1155.21     33.12 o 
  -9   9  17      188.65      217.97     17.14 o 
  -7   9  17      896.83      967.56     30.28 o 
 -20   0  18     1853.94     2071.04     68.65 o 
 -18   0  18       13.89       -0.36     15.16 o 
 -16   0  18     1112.86     1344.86    103.49 o 
 -14   0  18     1970.05     2086.19     65.32 o 
 -12   0  18       41.97       95.23     39.91 o 
 -10   0  18     3304.71     3315.08    122.09 o 
  -8   0  18      350.69      274.94     23.59 o 
  -6   0  18     3973.47     3796.36    151.29 o 
  -4   0  18      400.98      431.99     43.29 o 
  -2   0  18       62.29      107.10     30.44 o 
 -21   1  18       89.34       97.89     13.95 o 
 -19   1  18       17.69       11.86     11.32 o 
 -17   1  18      415.36      401.30     19.00 o 
 -15   1  18       82.86       72.88     12.38 o 
 -13   1  18      591.34      654.12     27.38 o 
 -11   1  18       37.01       19.17     12.98 o 
  -9   1  18      180.33      193.05     18.19 o 
  -7   1  18      198.64      213.10     18.42 o 
  -5   1  18        0.31       -3.80     12.69 o 
  -3   1  18      172.41      145.76     17.42 o 
  -1   1  18        0.30       42.29     15.38 o 
 -20   2  18      639.66      724.22     30.50 o 
 -18   2  18      297.86      279.85     20.61 o 
 -16   2  18     1780.84     1818.41     50.05 o 
 -14   2  18     1038.36     1045.27     54.85 o 
 -12   2  18      341.86      364.66     22.02 o 
 -10   2  18     2563.44     2570.15     63.33 o 
  -8   2  18      345.67      355.64     25.64 o 
  -6   2  18      826.82      712.86     35.24 o 
  -4   2  18       25.70       66.56     18.23 o 
  -2   2  18      144.19      202.98     28.18 o 
 -19   3  18       84.94      114.83     16.81 o 
 -17   3  18     3334.31     3446.59     80.46 o 
 -15   3  18      501.09      539.99     26.59 o 
 -13   3  18     1538.74     1578.09     54.54 o 
 -11   3  18      243.66      291.48     18.64 o 
  -9   3  18     1182.92     1066.69     39.33 o 
  -7   3  18      693.74      752.86     28.83 o 
  -5   3  18        2.46       -3.90     12.67 o 
  -3   3  18     1235.95     1222.83     38.05 o 
 -20   4  18       88.30      102.26     18.36 o 
 -18   4  18      115.81      123.08     17.30 o 
 -16   4  18       18.25       45.79     13.06 o 
 -14   4  18      238.12      254.23     18.31 o 
 -12   4  18       14.31       10.43     12.25 o 
 -10   4  18       27.10       24.10     12.70 o 
  -8   4  18        1.07        5.21     12.10 o 
  -6   4  18       25.98        9.53     15.50 o 
  -4   4  18       78.89      124.83     16.12 o 
  -2   4  18       24.02       19.59     15.56 o 
 -19   5  18      470.45      458.00     30.30 o 
 -17   5  18     1075.82     1119.09     36.09 o 
 -15   5  18       30.02       32.88     13.55 o 
 -13   5  18     1994.42     1963.68     66.35 o 
 -11   5  18      266.21      283.85     29.23 o 
  -9   5  18      371.48      447.69     23.61 o 
  -7   5  18     2242.42     2198.02     55.99 o 
  -5   5  18      524.16      582.10     27.57 o 
  -3   5  18      957.07     1117.65     64.63 o 
 -16   6  18      147.40      208.38     18.50 o 
 -14   6  18       44.20       51.62     14.60 o 
 -12   6  18      156.36      176.95     17.43 o 
 -10   6  18      451.40      479.54     24.42 o 
  -8   6  18       33.58       32.48     14.03 o 
  -6   6  18     1296.31     1193.69     41.54 o 
  -4   6  18      126.32      191.35     18.94 o 
 -15   7  18      103.70       78.99     15.69 o 
 -13   7  18       85.12       96.20     15.29 o 
 -11   7  18       68.61       94.52     18.82 o 
  -9   7  18      313.05      363.16     22.18 o 
  -7   7  18      236.95      225.59     24.00 o 
 -19   1  19     1358.98     1514.16     45.44 o 
 -17   1  19        8.62      -10.46     13.38 o 
 -15   1  19     3202.28     3243.83     96.60 o 
 -13   1  19     1501.52     1601.42     46.11 o 
 -11   1  19      208.23      240.29     19.30 o 
  -9   1  19     1904.78     1965.55     52.56 o 
  -7   1  19       61.41       63.92     15.52 o 
  -5   1  19      295.44      301.73     27.42 o 
 -18   2  19      110.10      114.66     17.56 o 
 -16   2  19      582.31      613.28     29.29 o 
 -14   2  19       36.68       57.56     15.72 o 
 -12   2  19      624.22      673.55     29.43 o 
 -10   2  19     1441.36     1468.38     44.40 o 
  -8   2  19      814.78      815.29     33.48 o 
  -6   2  19      974.66     1070.46     37.36 o 
 -17   3  19      252.74      270.18     21.44 o 
 -15   3  19      564.09      564.71     29.41 o 
 -13   3  19      182.96      159.47     18.61 o 
 -11   3  19      236.25      276.96     25.28 o 
  -9   3  19      172.35      213.72     24.77 o 
  -7   3  19       40.36       72.90     15.21 o 
  -5   3  19       95.33      115.35     16.26 o 
 -16   4  19     2282.10     2256.99     74.06 o 
 -14   4  19      186.84      188.99     17.81 o 
 -12   4  19     3459.03     3682.29     83.33 o 
 -10   4  19      920.63      898.75     32.67 o 
  -8   4  19      574.92      672.44     28.76 o 
  -6   4  19     1096.05     1216.98     38.85 o 
 -15   5  19       39.00       60.27     15.30 o 
 -13   5  19      112.50      112.78     16.58 o 
 -11   5  19        2.02      -11.01     13.34 o 
  -9   5  19      482.72      488.27     24.96 o 
 -14   0  20      132.34      183.75     36.53 o 
 -12   0  20      601.64      543.37     49.83 o 
 -10   0  20        2.06      -18.94     26.15 o 
 -13   1  20        0.33        3.15     14.07 o 
 -11   1  20       48.43       88.69     16.49 o 
                                                 
